# Supplementary material for: Tackling FGFR3-driven bladder cancer with a promising synergistic FGFR/HDAC targeted therapy
Source: NPJ Precis Oncol. 2023 Jul 21;7:70. doi: 10.1038/s41698-023-00417-5 (PMC10362036; doi:10.1038/s41698-023-00417-5)
Supplement: Supplementary file 2 — Dataset 1 [file 41698_2023_417_MOESM2_ESM.xlsx]

## Sheet: All_gene_expression_Q_treatment
	gene_id	gene_name	FPKM.RT112_10Q	FPKM.RT112_DMSO	FPKM.RT4_50Q	FPKM.RT4_DMSO	FPKM.SW780_25Q	FPKM.SW780_DMSO
1	MSTRG.31	MTND1P23	37.9708	42.3108	25.7456	25.3761	16.1506	20.6201
2	MSTRG.32	MTND2P28	315.554	432.761	173.519	249.427	187.805	246.069
3	MSTRG.33	MTCO1P12	647.976	622.988	230.496	351.804	370.404	380.913
4	MSTRG.35	MTCO2P12	9.43409	8.4005	2.64552	4.26359	6.21915	14.7246
5	MSTRG.33	MTATP6P1	647.976	622.988	230.496	351.804	370.404	380.913
6	MSTRG.33	MTCO3P12	647.976	622.988	230.496	351.804	370.404	380.913
7	MSTRG.46	NOC2L	23.3454	19.5458	8.59307	21.5308	23.894	31.5819
8	MSTRG.51	ISG15	6.32783	1.19873	0.227711	1.40004	2.36133	6.98467
9	MSTRG.56	AGRN	14.8517	5.01197	2.94552	6.26607	6.15437	9.54696
10	MSTRG.58	RNF223	0.617146	0.172566	0.193399	0.654146	1.1521	2.93574
11	MSTRG.61	SDF4	31.3509	14.2474	8.90918	18.5804	17.3817	21.6225
12	MSTRG.60	B3GALT6	4.92109	5.21568	0.983247	2.63949	3.98287	7.04964
13	MSTRG.62	UBE2J2	1.14654	0.463469	0.316868	1.23574	6.70255	4.65842
14	MSTRG.68	ACAP3	0.456247	0.260783	0	0.936587	1.6122	0
15	MSTRG.69	PUSL1	3.77531	1.7737	0.431684	3.6774	1.38802	2.82254
16	MSTRG.70	INTS11	9.14901	5.96956	3.87222	6.25669	8.31262	9.89489
17	MSTRG.70	AL139287.1	9.14901	5.96956	3.87222	6.25669	8.31262	9.89489
18	MSTRG.71	CPTP	3.7626	1.96467	0.886356	1.19444	2.19718	1.89807
19	MSTRG.64	DVL1	5.2454	1.48586	0.388398	2.39147	3.6433	2.38526
20	MSTRG.74	AURKAIP1	10.8881	9.96993	2.9002	8.00248	9.64677	13.7874
21	MSTRG.74	CCNL2	10.8881	9.96993	2.9002	8.00248	9.64677	13.7874
22	MSTRG.76	AL391244.1	5.45495	3.24689	1.86174	3.18525	5.63394	6.78424
23	MSTRG.77	MRPL20	27.3464	35.5151	24.824	29.6776	48.5363	52.078
24	MSTRG.72	ANKRD65	2.95754	4.90629	2.87346	4.90475	2.61971	10.6254
25	MSTRG.83	VWA1	1.92108	1.43556	0.243542	0.986637	0.534409	1.56182
26	MSTRG.85	ATAD3A	4.12576	1.85337	0.844786	5.08439	1.38883	2.85845
27	MSTRG.79	SSU72	37.526	42.8033	23.7996	20.9906	49.4562	60.863
28	MSTRG.92	CDK11B	7.08053	5.42314	2.24222	3.72057	8.04768	7.58266
29	MSTRG.92	SLC35E2B	7.08053	5.42314	2.24222	3.72057	8.04768	7.58266
30	MSTRG.94	AL691432.1	0.272816	0.121699	0.241196	0.06932	2.20189	1.69428
31	MSTRG.89	NADK	9.02692	7.21556	3.61876	7.33433	6.60139	11.146
32	MSTRG.90	GNB1	53.6449	55.2232	32.274	38.0737	74.1177	73.4925
33	MSTRG.99	PRKCZ	8.17362	4.97266	7.54044	8.26929	8.69452	9.23784
34	MSTRG.98	SKI	2.98946	3.42378	1.36668	1.76393	3.57956	4.58981
35	MSTRG.108	RER1	13.1019	14.6708	10.1006	8.65954	21.0684	16.8702
36	MSTRG.115	TNFRSF14	1.79306	0.038816	0.324097	2.79469	0.989797	1.97591
37	MSTRG.118	FAM213B	9.95865	5.27495	4.15665	7.3783	5.03628	6.30199
38	MSTRG.123	TPRG1L	23.8513	18.7634	24.3004	16.716	26.4295	22.3793
39	MSTRG.132	WRAP73	4.4113	4.03188	4.14055	4.22671	7.60874	5.42517
40	MSTRG.129	LRRC47	6.29979	5.14112	4.75428	5.66247	10.6296	8.36913
41	MSTRG.143	CEP104	3.69421	3.49987	3.92251	3.28272	7.63821	5.6731
42	MSTRG.139	C1orf174	5.12692	5.15197	3.05848	5.2263	4.52745	5.51443
43	MSTRG.150	RPL22	87.3925	124.53	66.7754	83.8659	94.3213	112.077
44	MSTRG.153	ICMT	30.1781	29.4517	23.5001	21.3591	43.4564	51.3505
45	MSTRG.149	GPR153	4.12205	1.90903	2.11266	0.966016	5.61852	1.81437
46	MSTRG.155	ACOT7	9.99143	7.86693	4.26251	8.78083	10.6353	11.9142
47	MSTRG.158	NOL9	1.71533	1.77835	2.09243	2.19354	4.16181	4.41276
48	MSTRG.166	KLHL21	3.45007	2.6987	2.81306	2.64257	3.54355	3.54389
49	MSTRG.167	PHF13	7.14087	6.41474	4.48461	4.64744	7.59983	9.13976
50	MSTRG.169	DNAJC11	12.3062	16.3343	10.2933	17.7763	18.1801	19.9645
51	MSTRG.172	CAMTA1	11.3544	10.7764	5.93255	5.36619	12.5623	9.74294
52	MSTRG.170	VAMP3	31.8037	29.9687	21.7721	18.2531	63.0967	51.8062
53	MSTRG.185	PARK7	41.4111	54.6345	33.8255	35.257	76.7463	76.8908
54	MSTRG.189	ERRFI1	23.2194	21.0648	8.85324	6.77167	32.64	15.1626
55	MSTRG.191	RERE	7.05061	5.17575	2.8623	4.04092	4.17167	3.69999
56	MSTRG.200	ENO1	438.413	527.874	192.179	242.061	440.416	627.041
57	MSTRG.209	MIR34AHG	0.775778	0.753041	0.717098	1.19276	0.837204	4.21387
58	MSTRG.210	LINC01759	1.80872	1.20385	0.692264	0.874742	7.33316	5.67951
59	MSTRG.204	H6PD	6.02628	3.64494	0.901014	1.8644	4.99111	6.14479
60	MSTRG.205	SPSB1	5.08803	3.56169	3.24471	4.37677	7.48286	7.51718
61	MSTRG.218	CLSTN1	18.8365	12.9658	9.05266	7.0422	21.6864	17.0458
62	MSTRG.218	CTNNBIP1	18.8365	12.9658	9.05266	7.0422	21.6864	17.0458
63	MSTRG.223	LZIC	3.38608	3.02114	1.07147	1.80448	6.84164	6.27002
64	MSTRG.226	NMNAT1	1.78348	1.86597	0.829756	0.980883	3.43545	3.08244
65	MSTRG.212	RBP7	1.94684	0	0.182854	0	0	0
66	MSTRG.230	UBE4B	9.84483	6.32353	6.80779	7.06223	16.9322	15.0741
67	MSTRG.234	KIF1B	3.41907	3.37936	3.27847	2.33747	7.6926	4.88326
68	MSTRG.240	PGD	87.0176	103.716	59.3804	52.1898	95.2796	269.978
69	MSTRG.242	CENPS	4.81766	6.29988	4.73107	4.6552	10.3366	14.4454
70	MSTRG.243	DFFA	7.91932	7.18653	8.67191	6.57131	15.0314	12.0811
71	MSTRG.245	PEX14	4.88566	2.86769	1.59113	5.1899	3.64493	5.47862
72	MSTRG.250	TARDBP	22.7788	27.7784	21.5738	23.3103	26.8495	33.4668
73	MSTRG.250	AL109811.4	22.7788	27.7784	21.5738	23.3103	26.8495	33.4668
74	MSTRG.249	SRM	19.3266	19.0223	3.9939	25.3535	19.0889	30.1586
75	MSTRG.254	EXOSC10	19.991	22.5112	11.3242	17.774	26.5718	34.2743
76	MSTRG.257	MTOR	8.61389	9.02263	7.52404	9.06314	14.0067	16.2376
77	MSTRG.252	UBIAD1	5.71926	5.29661	1.95186	3.99222	5.35485	5.49389
78	MSTRG.266	FBXO6	1.92596	2.11274	0	0.886605	0	1.33417
79	MSTRG.267	MAD2L2	12.1716	6.27595	4.25947	4.32657	10.7643	7.53235
80	MSTRG.269	AGTRAP	9.16862	2.88035	3.00643	3.35492	13.9929	7.29707
81	MSTRG.271	KIAA2013	11.3405	5.12202	2.50937	4.83984	6.72614	8.65065
82	MSTRG.272	PLOD1	16.8549	13.0661	16.1512	12.5625	18.438	19.5134
83	MSTRG.278	MFN2	37.4718	36.618	22.1646	26.3634	57.0795	52.9076
84	MSTRG.279	MIIP	2.54495	1.54174	0	2.57817	0.198653	2.18272
85	MSTRG.282	DHRS3	26.1459	17.6465	3.56409	8.54244	18.9723	17.9388
86	MSTRG.291	PRDM2	4.25025	4.37788	0.993745	1.45871	3.6358	2.55769
87	MSTRG.292	KAZN	1.13814	0.31796	0.032105	0.72355	0.016475	2.03564
88	MSTRG.298	TMEM51	3.44618	8.03165	6.71165	12.0399	7.35896	10.201
89	MSTRG.301	EFHD2	23.4327	20.8604	8.64589	22.5465	15.1684	21.4239
90	MSTRG.303	CASP9	0.662897	0.612039	0.487955	0.519425	2.97984	2.79518
91	MSTRG.304	DNAJC16	1.92757	2.78981	1.94775	1.52297	4.52247	4.43539
92	MSTRG.309	DDI2	5.26715	7.65414	3.55211	4.54696	6.3867	9.7681
93	MSTRG.309	RSC1A1	5.26715	7.65414	3.55211	4.54696	6.3867	9.7681
94	MSTRG.310	PLEKHM2	9.64985	4.78434	4.29045	6.39132	7.38677	8.54242
95	MSTRG.315	FBLIM1	9.76896	4.61352	4.39737	3.82102	8.16607	5.21048
96	MSTRG.322	SPEN	4.4727	4.90773	3.76874	4.87496	6.06534	8.53365
97	MSTRG.326	EPHA2	20.2827	17.9628	3.9085	9.81311	21.4097	34.8452
98	MSTRG.330	ARHGEF19	2.44105	1.42449	0.452587	0.521762	4.74841	5.81867
99	MSTRG.334	SZRD1	26.229	28.7432	11.2637	22.732	30.4045	29.2172
100	MSTRG.337	NECAP2	9.71289	6.83644	6.2986	5.31297	15.2906	10.6886
101	MSTRG.360	BX284668.5	0.056387	0.105917	0.041228	0.221735	3.90763	4.83407
102	MSTRG.367	ATP13A2	8.53282	3.81547	2.93034	6.92701	5.75243	6.7703
103	MSTRG.368	SDHB	41.4654	69.3708	43.7671	43.3334	81.5856	87.452
104	MSTRG.370	PADI1	14.2879	13.682	0	0.142836	3.04889	2.6897
105	MSTRG.372	PADI3	21.9647	10.8031	60.5951	29.6894	165.411	108.55
106	MSTRG.376	RCC2	48.0116	41.2598	14.6121	33.9855	38.3246	57.6353
107	MSTRG.378	KLHDC7A	0.406377	1.99943	1.30291	5.85048	0.644256	3.24599
108	MSTRG.380	ALDH4A1	11.3069	6.10442	3.92325	10.5275	8.32217	7.90668
109	MSTRG.380	IFFO2	11.3069	6.10442	3.92325	10.5275	8.32217	7.90668
110	MSTRG.384	UBR4	12.3239	13.3428	11.9	13.7401	14.1411	17.8448
111	MSTRG.386	EMC1	5.27491	9.06514	5.57977	5.58378	8.5235	9.60061
112	MSTRG.387	MRTO4	18.8525	25.7734	9.56126	17.9426	27.8732	31.8148
113	MSTRG.389	AKR7A2	22.3726	19.4012	9.35455	20.4178	16.9779	30.9841
114	MSTRG.382	CAPZB	57.4674	54.9269	41.9755	49.4699	74.2253	85.7407
115	MSTRG.392	MINOS1-NBL1	16.6855	16.1587	4.05227	4.85283	14.5468	12.9925
116	MSTRG.392	MINOS1	16.6855	16.1587	4.05227	4.85283	14.5468	12.9925
117	MSTRG.392	NBL1	16.6855	16.1587	4.05227	4.85283	14.5468	12.9925
118	MSTRG.396	PLA2G2A	1.22139	3.2346	25.9632	14.3442	0.508787	3.09076
119	MSTRG.399	PLA2G2F	4.30825	3.69975	10.0926	15.4989	3.09881	3.95026
120	MSTRG.400	Z98257.1	0.576416	1.33652	0.0683358	0.0841565	6.43377	18.3313
121	MSTRG.406	CAMK2N1	80.5118	73.4186	22.9299	29.0553	41.1704	36.5907
122	MSTRG.407	MUL1	14.6184	10.5117	11.0871	9.38084	27.6473	18.926
123	MSTRG.409	CDA	14.1993	1.68842	0.149183	0	16.6352	1.89417
124	MSTRG.410	PINK1	20.4691	4.48438	10.0695	4.74556	25.0329	10.8676
125	MSTRG.408	PINK1-AS	55.2529	43.9293	32.8928	32.3017	63.0083	53.1295
126	MSTRG.408	DDOST	55.2529	43.9293	32.8928	32.3017	63.0083	53.1295
127	MSTRG.421	HP1BP3	12.5516	13.8058	7.5879	7.41717	17.1581	23.2036
128	MSTRG.421	EIF4G3	12.5516	13.8058	7.5879	7.41717	17.1581	23.2036
129	MSTRG.414	ECE1	14.1927	8.54882	7.50705	4.03268	15.2052	13.5124
130	MSTRG.411	HS6ST1P1	0.99625	0.15686	0.148628	0.623711	0.029763	0.218892
131	MSTRG.429	RAP1GAP	0.999942	1.67466	1.21942	1.72955	4.59081	2.0509
132	MSTRG.430	USP48	6.72303	8.77125	7.19192	7.72464	12.9246	15.4154
133	MSTRG.445	HSPG2	6.46295	2.87567	1.13759	1.70618	1.17431	2.34759
134	MSTRG.439	LINC00339	2.02186	2.07954	0.858895	0.596563	2.47159	3.20344
135	MSTRG.440	CDC42	97.3478	118.631	85.2416	87.4293	117.364	141.086
136	MSTRG.443	WNT4	0.432847	0.0644613	0.405131	0.0990546	1.31543	0.102345
137	MSTRG.449	EPHB2	2.07477	0.051798	0.422353	0.337545	2.19924	0.799649
138	MSTRG.453	KDM1A	61.6096	99.9455	32.4296	30.8226	88.2979	98.9723
139	MSTRG.454	LUZP1	11.3025	8.98701	7.83043	6.66503	14.255	11.2004
140	MSTRG.460	HNRNPR	17.9855	22.6758	12.9324	16.4066	19.9978	24.6563
141	MSTRG.461	ZNF436	3.5449	5.92763	3.98131	8.68893	3.90984	7.06713
142	MSTRG.464	ASAP3	3.54555	0.780874	2.83766	2.50781	3.05048	2.99343
143	MSTRG.463	E2F2	3.23777	2.42882	1.56805	1.48739	2.61137	1.74793
144	MSTRG.465	ID3	39.1688	8.44672	20.4016	32.059	9.76603	20.0062
145	MSTRG.466	RPL11	116.086	150.165	110.776	118.982	163.217	182.415
146	MSTRG.467	ELOA	15.1284	14.3358	15.0226	12.6824	26.3509	22.6931
147	MSTRG.469	PITHD1	17.4883	20.3208	23.941	12.624	30.2482	41.464
148	MSTRG.471	LYPLA2	27.7711	15.5865	6.79625	22.9325	17.2069	19.187
149	MSTRG.472	GALE	22.0317	22.6423	16.2573	18.8802	16.9173	25.4872
150	MSTRG.470	HMGCL	7.67028	4.72686	5.30506	5.64546	11.4433	13.081
151	MSTRG.473	FUCA1	10.3031	9.54825	28.2117	9.20205	15.1999	15.8561
152	MSTRG.474	PNRC2	20.3458	25.7347	24.3173	21.982	39.392	42.6065
153	MSTRG.476	SRSF10	5.35093	3.80273	1.52118	2.56254	4.96829	10.6289
154	MSTRG.481	IL22RA1	2.51396	1.12667	0.700396	0.489921	4.9162	2.81681
155	MSTRG.475	IFNLR1	1.54922	1.32314	2.14813	1.90945	5.49765	3.69929
156	MSTRG.483	GRHL3	1.20039	1.35035	9.95639	26.4493	2.95983	12.0263
157	MSTRG.485	NIPAL3	9.7301	7.43415	1.78609	1.15334	12.4248	8.03326
158	MSTRG.486	RCAN3	5.2849	4.42219	2.5293	1.46541	5.39438	4.39285
159	MSTRG.495	SRRM1	17.077	23.167	11.8422	19.8286	11.3682	19.8773
160	MSTRG.490	CLIC4	16.8673	14.5387	18.8549	12.7482	19.0382	6.05881
161	MSTRG.492	SYF2	25.3984	25.1093	9.54036	7.75802	26.4638	22.789
162	MSTRG.499	RSRP1	8.18709	7.62945	2.1896	2.40316	4.62946	7.72128
163	MSTRG.504	TMEM50A	31.0574	27.0053	17.4256	10.4898	43.527	34.0487
164	MSTRG.496	TMEM57	11.3868	9.82282	5.48487	3.76448	12.1767	8.40797
165	MSTRG.497	LDLRAP1	14.891	7.23886	3.24945	3.33942	8.1815	7.80111
166	MSTRG.509	SELENON	22.8646	11.8947	8.55728	9.22724	17.2021	14.6197
167	MSTRG.509	MTFR1L	22.8646	11.8947	8.55728	9.22724	17.2021	14.6197
168	MSTRG.511	AUNIP	7.19146	8.59825	2.98055	4.28672	4.53414	9.64006
169	MSTRG.514	STMN1	92.6347	68.9477	36.911	18.6163	56.5591	60.9764
170	MSTRG.518	PAFAH2	4.33092	3.97598	3.4104	1.80938	8.40739	5.35506
171	MSTRG.527	ZNF593	18.9777	11.88	5.62202	11.8642	10.5275	11.9474
172	MSTRG.528	CNKSR1	13.7851	6.08986	3.70017	6.01108	5.62515	6.58095
173	MSTRG.529	CEP85	9.05023	8.18662	2.35688	3.8384	9.0776	12.0234
174	MSTRG.531	SH3BGRL3	92.024	70.7758	28.9885	30.3843	97.6535	79.4956
175	MSTRG.532	CRYBG2	5.22998	0.847085	1.34078	0	3.00554	3.44439
176	MSTRG.535	HMGN2	81.7518	73.3562	15.5212	36.1957	50.0225	56.6402
177	MSTRG.539	RPS6KA1	13.1629	11.6223	12.3662	7.82572	22.2958	20.2518
178	MSTRG.542	ARID1A	12.8479	9.88077	3.65886	8.56227	5.81162	11.798
179	MSTRG.540	PIGV	8.16242	5.95867	1.17148	2.0864	8.28205	6.55432
180	MSTRG.543	ZDHHC18	7.47151	6.27838	4.41703	5.36381	6.00523	5.19151
181	MSTRG.544	SFN	121.337	50.0414	24.8713	81.2945	107.158	67.0844
182	MSTRG.546	GPN2	5.84786	5.96095	2.35301	2.7382	7.28474	5.73087
183	MSTRG.548	GPATCH3	4.1582	2.98985	2.10474	3.21624	3.49724	4.95344
184	MSTRG.549	NUDC	63.5724	58.9471	24.5994	32.1184	66.6607	68.1572
185	MSTRG.545	KDF1	7.68497	4.70877	2.34262	5.74249	5.64134	6.05757
186	MSTRG.551	TRNP1	5.00453	4.31152	9.20882	7.11163	8.50956	2.62925
187	MSTRG.553	SLC9A1	22.8325	12.1833	15.848	19.4391	11.9009	13.3718
188	MSTRG.554	WDTC1	12.0241	5.53105	5.17223	2.80294	11.6086	7.12404
189	MSTRG.556	TMEM222	16.4729	6.09655	4.52732	6.34901	7.70056	9.98464
190	MSTRG.560	SYTL1	3.57332	0.54483	0.147895	1.13896	0.944898	2.09121
191	MSTRG.558	WASF2	43.3598	43.8214	11.5809	16.8269	22.4256	26.5389
192	MSTRG.565	IFI6	21.9757	1.41794	31.4158	0.29708	26.0914	5.08373
193	MSTRG.573	STX12	13.737	8.23768	18.1675	11.8606	22.9001	16.0072
194	MSTRG.576	PPP1R8	16.7875	15.7237	13.8855	18.8187	19.7937	20.6278
195	MSTRG.579	RPA2	37.757	36.6945	39.0742	37.3483	40.24	41.8008
196	MSTRG.580	SMPDL3B	0.308406	0	10.7098	5.82355	2.31254	2.02295
197	MSTRG.584	EYA3	3.25156	4.73833	4.64315	4.46975	1.62667	1.77316
198	MSTRG.587	PTAFR	1.7632	1.36273	1.77158	1.27852	3.54665	2.31052
199	MSTRG.588	DNAJC8	59.5121	73.8203	102.2	74.9111	86.7963	84.4101
200	MSTRG.589	ATPIF1	26.5123	26.0609	25.4349	30.2932	25.574	29.8914
201	MSTRG.592	SESN2	7.27834	3.67516	14.3001	17.5972	9.26541	7.91639
202	MSTRG.593	MED18	12.9871	10.7616	8.61242	11.0721	13.1467	11.4661
203	MSTRG.594	PHACTR4	1.88949	2.34613	2.14901	3.1682	1.87244	3.05841
204	MSTRG.598	RCC1	18.6576	22.5839	8.48173	18.9509	11.2433	19.4539
205	MSTRG.598	SNHG3	18.6576	22.5839	8.48173	18.9509	11.2433	19.4539
206	MSTRG.604	TRNAU1AP	10.6204	4.18695	12.9503	4.38847	16.3259	6.75258
207	MSTRG.600	TAF12	5.68883	8.09785	7.29558	9.02903	13.7799	17.7827
208	MSTRG.609	YTHDF2	19.056	21.9466	22.4246	26.8096	25.7687	24.8105
209	MSTRG.610	SRSF4	8.76765	12.2447	6.86889	13.7075	7.8089	11.5567
210	MSTRG.624	MECR	2.84107	3.14883	2.85673	3.51124	1.39639	0.689112
211	MSTRG.626	PTPRU	28.3221	12.9087	12.5541	15.9646	10.5542	10.3257
212	MSTRG.619	LAPTM5	2.08896	4.40308	0	0.05443	3.44542	1.80432
213	MSTRG.623	SDC3	17.6098	6.86369	9.3163	5.66814	7.54397	5.25727
214	MSTRG.631	SNRNP40	27.8515	39.2753	30.5991	46.5042	37.4597	52.4835
215	MSTRG.633	ZCCHC17	18.0522	20.9265	33.8065	23.0846	30.8986	25.4488
216	MSTRG.636	SERINC2	67.3489	31.4734	18.0477	52.0715	35.3615	42.2116
217	MSTRG.642	TINAGL1	105.18	80.9979	16.2473	23.233	116.158	66.7828
218	MSTRG.646	PEF1	43.7093	38.2196	27.9863	49.2404	35.054	42.7864
219	MSTRG.655	PTP4A2	46.9169	70.1015	75.449	84.1595	45.1922	61.8414
220	MSTRG.657	KHDRBS1	49.8358	52.8835	39.0558	57.9121	45.3841	46.5766
221	MSTRG.659	TMEM39B	3.0849	3.69319	1.44169	3.97111	1.26935	1.84557
222	MSTRG.662	KPNA6	12.5529	14.57	15.1066	13.3347	15.7574	17.4534
223	MSTRG.663	TXLNA	17.0112	18.7598	16.3902	29.4984	17.5313	23.8891
224	MSTRG.668	EIF3I	138.884	188.482	148.994	171.699	235.74	199.682
225	MSTRG.671	HDAC1	60.8344	72.6937	73.1513	64.3812	82.2033	79.1801
226	MSTRG.672	MARCKSL1	54.7894	47.3171	42.9614	73.0727	50.8905	11.7472
227	MSTRG.674	BSDC1	10.0838	7.82909	8.96857	7.3643	5.8836	4.34758
228	MSTRG.678	ZBTB8OS	6.79685	6.53854	8.43935	4.24927	12.0324	9.23015
229	MSTRG.680	RBBP4	27.7438	35.2916	25.599	33.0071	20.3213	27.8868
230	MSTRG.682	AC114489.1	0.167534	0.431052	0.132856	0.03977	3.05949	1.12425
231	MSTRG.686	KIAA1522	43.0951	34.5526	37.1379	54.7003	31.4915	33.961
232	MSTRG.687	YARS	16.516	25.3013	25.7834	22.1387	50.0769	43.5448
233	MSTRG.688	S100PBP	4.22913	5.53887	3.60493	2.01186	3.47074	4.74065
234	MSTRG.685	TMEM54	50.8966	14.5617	28.1949	55.5714	18.0594	17.6933
235	MSTRG.689	RNF19B	2.74888	1.54835	1.65535	1.66399	1.66631	1.65662
236	MSTRG.694	AK2	39.5358	48.829	32.0534	38.0403	45.356	45.3428
237	MSTRG.691	TRIM62	3.85993	2.33589	5.70884	4.14791	3.73235	2.03949
238	MSTRG.697	ZNF362	2.12488	1.46915	0.356392	0.805742	0.820453	2.01112
239	MSTRG.702	PHC2	16.9013	17.7958	12.0708	17.924	15.4671	13.0361
240	MSTRG.706	GJB5	14.904	20.8986	9.02111	35.4379	19.9986	28.051
241	MSTRG.707	GJB4	1.90388	1.36383	0.288203	0.248039	6.51977	2.398
242	MSTRG.709	GJB3	20.8956	19.6673	5.36395	11.2901	23.5644	19.3199
243	MSTRG.705	SMIM12	9.59379	8.1372	12.0244	10.0677	14.2429	12.0432
244	MSTRG.713	AC114490.2	4.22488	2.4178	2.28474	4.54282	3.78176	4.30617
245	MSTRG.713	TMEM35B	4.22488	2.4178	2.28474	4.54282	3.78176	4.30617
246	MSTRG.715	SFPQ	31.7674	40.5505	34.7234	42.18	33.0162	40.404
247	MSTRG.716	ZMYM4	6.78075	6.31299	9.63319	11.1338	11.259	7.73315
248	MSTRG.723	KIAA0319L	11.4476	8.68644	14.9024	14.8936	14.8353	11.6341
249	MSTRG.725	NCDN	3.82264	1.26618	0.801404	5.69261	2.39868	2.85439
250	MSTRG.722	PSMB2	36.0941	45.5759	28.8686	32.1686	43.8686	46.3501
251	MSTRG.726	C1orf216	5.39188	5.64758	6.97343	7.56485	7.68498	10.2868
252	MSTRG.726	CLSPN	5.39188	5.64758	6.97343	7.56485	7.68498	10.2868
253	MSTRG.728	AGO4	2.80755	2.83764	4.46928	0.941712	5.96762	4.52345
254	MSTRG.730	AGO1	3.35698	0.373103	5.56629	4.75883	5.41272	2.82685
255	MSTRG.729	ADPRHL2	27.1709	19.0775	26.291	27.6747	25.6103	23.505
256	MSTRG.737	TRAPPC3	16.9126	16.4876	23.1611	15.5423	22.8079	17.5878
257	MSTRG.738	MAP7D1	25.3053	11.7985	11.582	13.7983	17.4158	15.4055
258	MSTRG.735	THRAP3	36.3223	42.0287	40.107	51.3756	31.812	41.283
259	MSTRG.742	STK40	10.7158	7.69775	4.35386	5.67761	6.6072	5.41978
260	MSTRG.741	LSM10	18.58	17.2638	18.6352	21.8533	21.4636	22.1112
261	MSTRG.743	OSCP1	1.65624	2.0735	2.78646	0.575677	5.91641	3.00118
262	MSTRG.745	MRPS15	49.8866	66.8005	74.7792	89.0838	74.3599	78.6635
263	MSTRG.746	LINC01137	4.73587	1.61671	1.55322	0.735278	9.24253	3.36864
264	MSTRG.747	ZC3H12A	4.81179	0.868978	8.03518	10.6676	2.25632	2.26848
265	MSTRG.749	MEAF6	13.2876	14.0774	13.0564	11.6885	17.0628	16.475
266	MSTRG.754	GNL2	20.0857	28.0553	22.9666	25.8086	32.5346	30.97
267	MSTRG.756	CDCA8	27.4228	29.8703	21.3833	29.6833	19.7107	30.3222
268	MSTRG.759	MANEAL	13.12	10.2282	9.78796	16.4927	5.50468	6.8581
269	MSTRG.761	YRDC	9.75965	14.4011	10.3393	10.7882	13.7071	8.65902
270	MSTRG.762	C1orf122	9.59206	8.69023	4.39511	6.79134	8.66767	7.72502
271	MSTRG.763	MTF1	3.69996	4.19179	6.67822	5.56436	6.38274	4.77237
272	MSTRG.769	SF3A3	35.5529	47.6696	37.6428	36.7244	49.1392	52.7523
273	MSTRG.771	UTP11	14.0617	22.9288	15.487	20.3591	19.467	22.3086
274	MSTRG.773	RRAGC	12.5809	12.8275	16.8958	12.3506	17.2956	16.0957
275	MSTRG.774	AL139260.1	0.31776	0.04999	2.18238	0.185944	0.393187	0.170404
276	MSTRG.773	MYCBP	12.5809	12.8275	16.8958	12.3506	17.2956	16.0957
277	MSTRG.773	RHBDL2	12.5809	12.8275	16.8958	12.3506	17.2956	16.0957
278	MSTRG.772	AKIRIN1	11.9721	13.3426	19.0039	16.6428	16.5758	15.8044
279	MSTRG.788	NDUFS5	113.628	153.77	148.88	157.144	132.869	114.745
280	MSTRG.777	PABPC4	46.9363	68.4001	48.2266	96.7572	27.4177	44.6263
281	MSTRG.779	PPIE	1.60397	3.84521	4.20264	1.97447	1.5049	4.60133
282	MSTRG.795	TRIT1	8.97548	12.3952	9.59852	9.59824	8.87745	11.6107
283	MSTRG.799	MYCL	4.15759	3.18256	5.43967	24.4395	1.39481	2.78577
284	MSTRG.797	MFSD2A	16.3362	8.24303	6.27826	6.62167	12.9023	7.9386
285	MSTRG.806	CAP1	145.617	126.625	167.906	121.173	191.629	136.645
286	MSTRG.807	PPT1	57.045	48.8438	221.604	48.8749	70.2683	62.2313
287	MSTRG.801	RLF	5.2522	6.73942	7.60543	5.53552	4.8477	6.25167
288	MSTRG.803	AL050341.2	3.24451	3.12837	0.935517	2.41754	3.59049	2.84879
289	MSTRG.804	ZMPSTE24	18.1546	23.7518	30.0383	21.176	35.2221	30.1896
290	MSTRG.808	COL9A2	0.213323	0.636702	1.51272	1.45483	0.095343	0.469324
291	MSTRG.809	SMAP2	10.2431	13.1051	22.5789	17.67	14.7951	10.0133
292	MSTRG.819	RIMS3	2.1727	0.223366	4.7376	0.576711	2.51523	0.6017
293	MSTRG.822	NFYC	4.64171	7.61619	4.57462	6.64339	6.32935	8.81578
294	MSTRG.820	CITED4	1.98522	0.748642	1.71141	4.28066	1.82315	2.53592
295	MSTRG.825	CTPS1	18.4646	26.9863	16.6222	32.5331	36.4409	48.1798
296	MSTRG.842	FOXJ3	6.20702	8.34149	6.04198	4.62117	8.31875	8.39758
297	MSTRG.840	RIMKLA	0.27518	0.351931	3.65559	1.4112	0.714231	0.26914
298	MSTRG.844	PPCS	17.2591	14.1251	16.7158	17.2784	20.219	19.5445
299	MSTRG.849	PPIH	13.0661	18.967	11.5324	26.6856	12.3326	13.6729
300	MSTRG.850	YBX1	357.554	442.175	295.934	399.788	246.436	380.923
301	MSTRG.854	P3H1	6.04325	2.00962	8.56985	1.75365	6.95487	5.16894
302	MSTRG.857	SVBP	13.031	16.5197	12.3625	13.2072	9.87676	10.1466
303	MSTRG.858	ERMAP	1.69421	0.995032	0.116878	2.82705	0.147834	2.88295
304	MSTRG.851	SLC2A1	41.2958	50.3785	9.51401	16.8075	38.0849	32.1205
305	MSTRG.862	EBNA1BP2	58.1437	61.346	52.7237	42.5946	61.094	61.5088
306	MSTRG.865	TMEM125	0.943436	1.45274	3.68064	1.4648	2.61661	3.80071
307	MSTRG.866	C1orf210	4.10238	4.77115	12.3595	4.6553	8.90768	4.63945
308	MSTRG.868	CDC20	64.9282	72.2733	50.5866	70.2319	45.9767	79.7193
309	MSTRG.869	ELOVL1	55.5154	56.4127	50.9105	67.2985	53.1323	53.6212
310	MSTRG.870	MED8	17.4199	22.3318	16.7471	17.4434	23.7868	20.6227
311	MSTRG.875	PTPRF	36.8313	21.3527	38.6296	56.1689	19.5174	28.849
312	MSTRG.877	KDM4A	7.76201	9.10433	18.1309	20.0974	13.8139	15.3833
313	MSTRG.876	IPO13	8.22781	5.07331	11.0192	8.74101	9.73567	6.4821
314	MSTRG.885	DPH2	12.9612	9.83804	7.44073	14.2945	9.32592	9.32136
315	MSTRG.886	ATP6V0B	29.2267	22.0909	39.143	28.8426	31.8175	22.9279
316	MSTRG.887	B4GALT2	13.8973	10.0263	3.96869	11.5271	5.91421	8.35917
317	MSTRG.895	ERI3	32.4253	23.7782	19.1535	19.3279	20.7741	23.7215
318	MSTRG.897	RNF220	8.81444	5.79227	2.61577	9.73726	5.2701	3.40393
319	MSTRG.903	KIF2C	34.88	48.2451	24.2409	28.1528	20.3816	37.5804
320	MSTRG.905	RPS8	294.774	293.761	250.611	407.505	186.397	250.687
321	MSTRG.908	EIF2B3	3.46377	5.97519	5.35077	2.99732	9.56255	8.24317
322	MSTRG.911	HECTD3	11.0396	6.60282	18.7559	10.7797	16.1257	9.09542
323	MSTRG.912	UROD	28.952	20.0294	27.7155	22.679	42.7537	32.483
324	MSTRG.920	TOE1	5.21337	5.32298	4.09427	10.3225	6.46384	8.05999
325	MSTRG.919	TESK2	2.29211	2.04101	8.2818	5.64374	1.35146	1.36047
326	MSTRG.917	MMACHC	3.26354	3.93586	3.98866	5.06043	5.89825	3.44712
327	MSTRG.918	PRDX1	347.187	450.534	698.118	293.725	499.38	618.047
328	MSTRG.922	AKR1A1	38.8047	30.5218	36.5101	27.8984	23.4607	27.6066
329	MSTRG.925	NASP	21.9814	25.0173	18.4868	24.6933	22.6251	34.1509
330	MSTRG.929	GPBP1L1	18.9752	23.3746	16.8073	19.6013	21.5892	22.2593
331	MSTRG.932	TMEM69	14.0683	17.3144	25.6358	18.6526	18.916	15.436
332	MSTRG.936	PIK3R3	3.77736	3.37843	45.0484	45.1245	6.64566	6.1886
333	MSTRG.940	TSPAN1	71.7881	77.5938	88.364	104.461	101.629	82.241
334	MSTRG.941	POMGNT1	44.6948	31.5092	25.7804	30.8117	28.4988	28.1907
335	MSTRG.943	RAD54L	7.61615	10.4888	7.34663	10.2706	5.83507	8.6924
336	MSTRG.944	LRRC41	10.0289	8.56282	5.67994	16.1212	8.42722	11.8484
337	MSTRG.945	UQCRH	189.775	329.963	409.567	342.947	207.779	228.197
338	MSTRG.946	NSUN4	1.02805	2.90611	0.695929	6.20527	2.23469	3.99308
339	MSTRG.947	FAAH	0.449029	0.370099	0.67229	4.30913	0.497136	0.505556
340	MSTRG.951	MOB3C	3.99599	6.86571	7.11087	5.08864	3.40922	4.53547
341	MSTRG.952	ATPAF1	8.03094	8.82907	8.64562	10.7022	16.2367	13.7161
342	MSTRG.956	EFCAB14	38.7941	43.6876	55.7911	35.472	34.7191	32.0697
343	MSTRG.957	CYP4B1	7.20502	7.84051	111.567	160.955	0.353071	11.8275
344	MSTRG.965	STIL	2.64915	4.87545	4.53502	5.50567	3.19914	6.98325
345	MSTRG.966	CMPK1	36.7212	55.4071	24.4293	24.1757	39.5765	47.9243
346	MSTRG.985	FAF1	6.85507	8.87716	10.3873	8.31838	11.0298	11.9132
347	MSTRG.984	CDKN2C	6.77193	3.56955	9.72677	7.57333	4.51091	5.72743
348	MSTRG.991	RNF11	18.5891	16.0252	23.514	17.3013	30.1728	21.4341
349	MSTRG.1003	EPS15	10.0258	11.7472	16.3927	15.0236	18.568	19.4863
350	MSTRG.1010	OSBPL9	21.4532	17.8136	27.9296	14.436	26.5334	25.4643
351	MSTRG.1014	NRDC	30.4835	37.7101	44.4829	35.1661	57.272	62.2597
352	MSTRG.997	TXNDC12	29.1427	28.5959	35.3095	25.615	42.3721	37.8815
353	MSTRG.1000	BTF3L4	11.4542	13.0003	9.26271	9.71114	16.2022	12.9326
354	MSTRG.1017	ZFYVE9	3.26171	3.97249	8.45795	8.54339	6.37345	10.6269
355	MSTRG.1025	CC2D1B	3.39947	2.30701	3.31963	6.49867	1.50503	1.95765
356	MSTRG.1034	ORC1	8.78207	11.3242	7.43564	14.8078	7.63144	14.2003
357	MSTRG.1035	PRPF38A	8.6383	10.4147	5.54962	7.53245	8.71705	9.46034
358	MSTRG.1036	ZCCHC11	1.42906	0.981763	3.86051	2.36404	5.40216	6.26511
359	MSTRG.1028	COA7	7.69529	10.3892	13.645	12.4518	9.39514	12.1695
360	MSTRG.1029	ZYG11B	3.76246	4.33803	7.73973	5.72671	5.95709	5.70783
361	MSTRG.1048	SCP2	21.6139	25.3881	37.2667	18.7734	18.9612	21.3002
362	MSTRG.1042	CPT2	4.63703	4.61526	8.43246	6.63731	8.06274	6.49194
363	MSTRG.1044	C1orf123	7.95839	11.1067	5.24263	9.57498	8.92903	12.785
364	MSTRG.1056	MAGOH	32.7457	44.1002	51.3218	40.2425	44.4434	34.8778
365	MSTRG.1058	LRP8	3.22982	9.93253	4.59638	3.28944	6.0356	10.5199
366	MSTRG.1054	NDC1	19.0608	31.7098	21.2175	17.3749	20.2348	27.0536
367	MSTRG.1064	YIPF1	9.64618	7.72508	22.5571	6.58532	16.0264	7.6241
368	MSTRG.1066	HSPB11	16.4697	22.4283	27.9625	11.893	16.7684	27.7924
369	MSTRG.1067	LRRC42	19.6506	20.4674	24.8949	20.3101	25.6248	27.7471
370	MSTRG.1068	TMEM59	26.5358	21.7462	21.1693	11.3633	30.8947	25.9373
371	MSTRG.1077	MRPL37	42.3603	42.3863	49.356	59.9153	48.4371	55.2772
372	MSTRG.1078	SSBP3	4.25559	4.06649	4.47068	5.34636	4.92298	2.34767
373	MSTRG.1090	TTC4	9.26998	10.8666	15.169	13.2318	19.4992	15.5263
374	MSTRG.1082	TTC22	6.85527	5.56606	1.45447	0.975105	5.11784	7.51332
375	MSTRG.1085	DHCR24	166.38	146.539	141.483	138.73	139.963	156.993
376	MSTRG.1091	PCSK9	8.34474	8.66399	0.042794	0.110203	0.044862	0.121937
377	MSTRG.1092	USP24	7.83573	8.29714	8.13402	9.65005	10.8996	12.1328
378	MSTRG.1094	PLPP3	18.8512	21.5777	23.9112	16.6617	4.73063	5.16916
379	MSTRG.1107	OMA1	1.98409	3.38508	1.18209	1.64226	0.479494	2.84372
380	MSTRG.1101	TACSTD2	348.757	140.594	199.059	94.6217	135.802	123.882
381	MSTRG.1103	JUN	15.2895	2.77199	6.12918	1.70143	17.3462	4.0148
382	MSTRG.1125	HOOK1	5.78519	6.36094	9.83519	5.11806	8.81104	6.35451
383	MSTRG.1130	CYP2J2	9.6385	10.98	25.5332	16.9376	6.89965	10.6655
384	MSTRG.1139	PATJ	6.75453	6.17266	6.7275	9.3384	6.2061	4.97144
385	MSTRG.1149	USP1	17.6473	21.432	15.8589	13.3115	17.7428	22.2351
386	MSTRG.1148	DOCK7	7.93396	8.736	9.75388	8.22683	11.8099	9.8623
387	MSTRG.1146	ATG4C	1.91639	1.59081	2.60441	0.892604	3.92845	2.49388
388	MSTRG.1147	ALG6	4.64469	5.05904	5.44078	2.9612	6.24674	5.26297
389	MSTRG.1156	ITGB3BP	13.6756	13.4101	10.6557	4.40114	12.7476	11.1909
390	MSTRG.1157	EFCAB7	4.27735	5.40547	3.71896	1.74137	5.42803	4.07901
391	MSTRG.1166	PGM1	2.25379	3.70644	26.1032	13.7201	21.4462	16.2599
392	MSTRG.1175	CACHD1	3.37619	3.4224	3.78515	0.836644	2.09869	0.995652
393	MSTRG.1177	RAVER2	5.34421	5.48757	7.34906	4.83107	4.87009	4.8181
394	MSTRG.1178	JAK1	31.3819	25.0332	49.0874	33.5754	31.8189	30.1209
395	MSTRG.1181	AK4	5.93227	18.2809	4.95963	0.417606	2.99393	0.189589
396	MSTRG.1186	LEPROT	19.4757	13.4183	22.7161	9.61473	20.0199	13.3202
397	MSTRG.1192	MIER1	0.801787	0.001017	1.62041	1.3127	0.639853	1.54473
398	MSTRG.1189	SLC35D1	6.58108	8.5439	7.28746	7.89211	10.6021	9.39148
399	MSTRG.1193	SERBP1	36.9062	52.2734	28.4434	36.6347	42.4104	56.9994
400	MSTRG.1195	GADD45A	5.70784	4.11202	18.14	10.5673	15.9137	6.07108
401	MSTRG.1197	GNG12	26.8183	28.5396	31.5115	16.1896	35.9475	32.369
402	MSTRG.1203	WLS	7.46274	1.27911	57.2083	27.3398	21.7438	11.9083
403	MSTRG.1206	DEPDC1	7.50263	10.4412	5.00418	3.81297	8.79427	9.95549
404	MSTRG.1220	LRRC40	7.98066	8.54142	9.00684	5.13046	12.3066	11.6584
405	MSTRG.1222	SRSF11	10.6491	15.1434	11.1642	13.2439	14.399	20.4711
406	MSTRG.1210	ANKRD13C	4.454	4.55194	7.36074	4.18416	6.60269	5.54406
407	MSTRG.1213	CTH	1.00822	0.64557	1.10004	0.14194	2.97106	1.02191
408	MSTRG.1228	ZRANB2	8.82708	10.4286	11.6152	8.97554	9.27161	9.87417
409	MSTRG.1238	FPGT	4.11712	4.09998	5.08311	1.87858	7.29394	4.23852
410	MSTRG.1242	CRYZ	5.76598	4.23693	20.3317	4.84328	12.2199	7.79257
411	MSTRG.1256	ACADM	9.3565	13.9349	25.8493	11.6556	12.9521	11.38
412	MSTRG.1256	RABGGTB	9.3565	13.9349	25.8493	11.6556	12.9521	11.38
413	MSTRG.1250	TPI1P1	2.58517	5.89471	2.84687	3.02865	2.73922	3.58282
414	MSTRG.1253	PIGK	6.61444	5.77082	11.1908	4.31027	11.4902	6.59538
415	MSTRG.1254	AC113935.1	6.35143	9.97766	12.1328	21.3302	9.50421	11.0345
416	MSTRG.1265	USP33	9.98084	10.9235	11.6423	9.5635	16.9247	15.8623
417	MSTRG.1272	FUBP1	15.4461	21.4418	11.219	21.0372	18.3162	21.9951
418	MSTRG.1273	DNAJB4	3.82507	2.64762	5.81189	1.67146	6.14437	6.27208
419	MSTRG.1279	IFI44	0.319083	0.345622	5.95738	0.582674	2.53614	1.91911
420	MSTRG.1294	TTLL7	1.24813	0.701672	5.48271	0.640373	2.11855	0.443443
421	MSTRG.1297	PRKACB	10.1737	10.7121	14.7666	7.08352	15.427	14.0519
422	MSTRG.1299	RPF1	33.1192	38.0977	32.4857	28.6514	39.9223	33.4404
423	MSTRG.1304	GNG5	52.8294	52.0316	43.2635	47.5117	52.9193	45.1763
424	MSTRG.1309	SSX2IP	3.03447	3.78607	3.70009	2.10587	4.67602	2.88943
425	MSTRG.1310	LPAR3	0.715031	1.25228	5.26717	1.28035	0.025824	0
426	MSTRG.1311	MCOLN2	0.236484	0	3.54752	0.30269	2.87454	1.52774
427	MSTRG.1319	BCL10	11.2262	13.0166	8.76682	7.24096	15.7706	6.465
428	MSTRG.1321	DDAH1	9.54302	9.33073	17.6668	15.1098	19.829	13.3573
429	MSTRG.1318	CYR61	36.5124	5.44876	12.9339	10.5195	55.071	15.0042
430	MSTRG.1325	ZNHIT6	6.01913	6.8174	9.92691	8.55252	7.82818	6.77404
431	MSTRG.1329	CLCA2	5.80698	2.22906	27.3873	6.71265	23.4308	7.27102
432	MSTRG.1331	CLCA4	3.51432	14.2509	55.5284	87.8201	2.66549	3.43065
433	MSTRG.1336	SH3GLB1	15.7776	22.1743	21.8211	17.3714	17.0429	17.1491
434	MSTRG.1337	SELENOF	57.317	76.2126	54.5372	48.7656	83.616	82.4811
435	MSTRG.1339	HS2ST1	6.95971	8.18957	14.0753	6.4834	10.1764	7.48268
436	MSTRG.1343	LMO4	8.86411	7.92432	15.7364	20.0356	6.38469	6.08351
437	MSTRG.1346	PKN2	14.3333	17.5828	19.9805	16.0441	20.0934	23.8883
438	MSTRG.1348	GTF2B	20.2015	21.0225	27.3394	20.0283	34.0399	25.3703
439	MSTRG.1349	KYAT3	6.2687	6.58582	11.9969	9.28153	8.92216	9.79546
440	MSTRG.1349	RBMXL1	6.2687	6.58582	11.9969	9.28153	8.92216	9.79546
441	MSTRG.1351	GBP3	10.9588	13.6963	11.731	14.9761	10.7458	18.2064
442	MSTRG.1352	GBP1	19.8751	3.75995	27.3228	8.44374	10.0343	9.96163
443	MSTRG.1353	GBP2	8.80615	10.8285	20.6915	9.22842	6.1433	7.42443
444	MSTRG.1353	GBP4	8.80615	10.8285	20.6915	9.22842	6.1433	7.42443
445	MSTRG.1364	LRRC8C	3.32053	4.14547	3.84733	2.3511	13.7116	3.72459
446	MSTRG.1364	LRRC8D	3.32053	4.14547	3.84733	2.3511	13.7116	3.72459
447	MSTRG.1376	CDC7	6.30567	7.22547	7.33547	7.66557	5.60556	9.12193
448	MSTRG.1377	TGFBR3	5.26547	7.00885	14.0683	15.4592	5.73956	12.3071
449	MSTRG.1379	EPHX4	1.54188	1.89888	1.73998	1.22665	4.74211	3.10121
450	MSTRG.1387	GLMN	2.33895	0.959438	2.07226	2.1346	5.70348	3.95191
451	MSTRG.1390	GFI1	0	0	0	0	3.09212	0.097154
452	MSTRG.1398	RPL5	280.605	418.505	353.274	459.055	152.796	182.702
453	MSTRG.1399	FAM69A	8.27315	8.36131	11.3069	2.12868	6.6685	1.76088
454	MSTRG.1403	MTF2	2.20541	1.90341	2.11259	3.0888	1.7736	0.828115
455	MSTRG.1406	TMED5	6.22072	9.18284	7.07592	5.62178	5.75559	4.42007
456	MSTRG.1404	FNBP1L	8.36238	5.03867	17.4019	11.7914	9.23549	6.93724
457	MSTRG.1414	BCAR3	13.9533	23.7544	17.8843	26.6797	23.7424	19.4243
458	MSTRG.1417	AL512488.1	3.61882	11.7606	9.05738	3.19022	11.7496	7.80519
459	MSTRG.1413	DNTTIP2	7.3156	9.24282	9.97287	6.79767	12.3966	9.1247
460	MSTRG.1420	GCLM	5.25449	8.03267	20.9362	9.16829	22.6014	29.1187
461	MSTRG.1421	ARHGAP29	5.44669	4.82145	11.1362	7.16696	14.9869	11.5083
462	MSTRG.1426	ABCD3	10.2621	12.8823	25.0234	20.0077	18.9445	19.8231
463	MSTRG.1427	F3	23.7875	7.77295	2.40514	0.742994	36.1778	32.3588
464	MSTRG.1434	SLC44A3	13.3809	8.44744	4.99427	10.8544	26.6964	18.5219
465	MSTRG.1435	CNN3	6.49885	3.43205	106.093	60.7182	61.7658	40.6568
466	MSTRG.1437	EEF1A1P11	22.0683	40.8015	16.7978	32.6372	13.183	22.1919
467	MSTRG.1438	RPL7P9	28.646	47.8987	21.7517	23.8661	18.0889	22.7057
468	MSTRG.1446	DPYD	4.36447	2.20503	1.97999	0.015305	4.14872	1.95475
469	MSTRG.1454	SNX7	19.5341	20.4698	35.5501	15.7233	25.5742	19.6149
470	MSTRG.1456	PALMD	15.1675	15.2529	10.214	5.01773	8.05148	7.3242
471	MSTRG.1457	FRRS1	2.45253	2.58465	9.41424	3.44352	8.38061	4.65931
472	MSTRG.1460	AGL	5.35482	4.11142	15.3037	5.45571	7.57457	6.59852
473	MSTRG.1468	SLC35A3	11.4209	11.3842	9.07165	9.28759	9.67413	11.9201
474	MSTRG.1468	AC118553.2	11.4209	11.3842	9.07165	9.28759	9.67413	11.9201
475	MSTRG.1468	MFSD14A	11.4209	11.3842	9.07165	9.28759	9.67413	11.9201
476	MSTRG.1471	SASS6	2.81601	5.24996	2.47294	3.59387	3.37554	5.11674
477	MSTRG.1475	DBT	3.67911	3.50865	6.29489	2.49015	5.01226	5.70611
478	MSTRG.1462	RTCA	10.407	10.5292	12.6604	7.92151	15.6393	11.6743
479	MSTRG.1482	EXTL2	4.28082	4.8702	5.39109	2.10484	6.8366	4.21182
480	MSTRG.1486	DPH5	9.3801	9.70136	10.0958	9.22036	14.7591	9.74145
481	MSTRG.1481	RPSAP19	4.17776	6.99243	0.886486	2.4394	2.69379	3.42248
482	MSTRG.1493	PRMT6	7.29933	6.37593	8.82139	9.97232	13.5505	10.8579
483	MSTRG.1499	VAV3	7.80384	9.30499	18.4752	11.8108	8.52522	10.6446
484	MSTRG.1503	SLC25A24	15.939	17.3452	12.1939	9.27679	18.3777	14.4126
485	MSTRG.1505	FAM102B	6.56277	5.87912	8.36936	1.50371	10.992	15.7435
486	MSTRG.1506	HENMT1	5.35893	9.06631	2.5005	1.91848	8.84531	7.99027
487	MSTRG.1507	PRPF38B	10.1933	17.64	10.1481	11.222	6.73072	10.0073
488	MSTRG.1508	STXBP3	8.78116	11.2018	10.0058	8.15907	19.7206	18.9775
489	MSTRG.1512	GPSM2	9.32461	9.57213	9.54764	4.62441	9.04403	8.15693
490	MSTRG.1510	CLCC1	2.6284	3.25852	5.57091	7.20873	3.49249	7.14301
491	MSTRG.1514	WDR47	4.83905	5.02102	9.06604	4.05222	7.29342	5.33235
492	MSTRG.1516	BX679664.3	7.61296	11.168	12.2933	17.8269	11.1225	10.7312
493	MSTRG.1518	TAF13	6.14553	5.6891	11.3045	4.22006	15.7262	7.04571
494	MSTRG.1519	TMEM167B	6.21278	6.08084	6.27589	4.71461	9.37889	7.87569
495	MSTRG.1522	SARS	45.6718	43.1963	66.9058	45.5162	76.0514	54.6658
496	MSTRG.1523	CELSR2	3.13975	2.91332	2.50833	0	2.45328	1.58852
497	MSTRG.1525	PSRC1	3.9564	3.20189	2.11886	9.76167	5.8906	10.3862
498	MSTRG.1526	SORT1	16.7209	12.5188	49.9892	13.2525	43.5603	26.5163
499	MSTRG.1527	PSMA5	31.1223	39.7825	40.2286	33.1003	43.4857	41.714
500	MSTRG.1530	CYB561D1	3.03307	1.387	2.19795	2.01	3.07366	3.35389
501	MSTRG.1531	AMPD2	8.81415	6.90953	1.91981	5.29151	6.57805	6.14602
502	MSTRG.1535	GSTM4	2.99517	2.7038	3.56139	1.16164	123.106	219.236
503	MSTRG.1535	GSTM1	2.99517	2.7038	3.56139	1.16164	123.106	219.236
504	MSTRG.1536	AC000032.1	0	0	0	0	2.05635	5.31844
505	MSTRG.1538	GSTM3	2.42787	1.28132	46.9631	12.6447	31.8645	68.6518
506	MSTRG.1542	CSF1	1.93629	1.10821	7.03995	1.75985	0.505162	0.825481
507	MSTRG.1543	AHCYL1	35.1329	38.7002	64.7201	30.2039	57.0208	53.8208
508	MSTRG.1544	STRIP1	5.505	5.59824	5.39522	7.22813	5.93786	7.46231
509	MSTRG.1555	SLC16A4	0	0.017622	0.083932	0.035628	2.69197	2.47326
510	MSTRG.1556	LAMTOR5	18.8298	24.5595	28.1703	17.4405	23.6333	19.3729
511	MSTRG.1548	LRIF1	3.13048	2.10569	6.14279	2.38581	5.12235	3.22753
512	MSTRG.1559	DRAM2	6.92152	12.8423	6.32899	5.8572	9.14981	8.42254
513	MSTRG.1560	CEPT1	10.2883	11.0456	4.71776	4.59235	10.4383	10.9973
514	MSTRG.1563	DENND2D	2.39163	9.0859	13.2624	24.4913	10.0587	32.0445
515	MSTRG.1565	PIFO	0.010685	0	7.39757	2.59978	0.104146	0.128598
516	MSTRG.1571	WDR77	40.6776	45.7002	49.6183	50.8464	40.1784	31.914
517	MSTRG.1573	ATP5F1	51.9886	82.8438	71.7867	71.5399	68.089	70.9576
518	MSTRG.1575	RAP1A	1.99835	1.88165	2.47473	1.30453	2.21923	1.92275
519	MSTRG.1579	FAM212B	2.79166	2.00018	5.65077	2.59139	2.35996	2.33719
520	MSTRG.1581	DDX20	4.94467	4.90413	6.36283	6.62657	7.53675	8.58601
521	MSTRG.1585	CTTNBP2NL	9.57454	7.46932	8.62352	4.93036	8.15881	6.17436
522	MSTRG.1590	CAPZA1	56.7224	73.4341	57.2675	57.6241	75.5197	95.2459
523	MSTRG.1593	MOV10	5.99068	6.24062	4.01655	9.35418	2.5772	8.81525
524	MSTRG.1595	RHOC	80.2744	41.8432	56.0003	27.6359	41.5378	31.8847
525	MSTRG.1596	SLC16A1	3.65037	3.40538	9.4084	1.5921	23.8637	11.6532
526	MSTRG.1606	PHTF1	2.26092	3.44031	5.91269	2.34049	6.70759	3.94343
527	MSTRG.1612	AP4B1	2.60425	3.87584	1.91032	2.49036	6.21463	5.28277
528	MSTRG.1615	HIPK1	8.52983	11.4438	8.99424	9.02542	14.9674	11.8055
529	MSTRG.1616	TRIM33	5.00704	7.5199	6.93356	7.33822	6.24076	7.76378
530	MSTRG.1620	BCAS2	17.8551	21.66	34.0337	23.503	36.5822	29.9754
531	MSTRG.1623	NRAS	61.5028	82.7746	59.8331	67.7369	68.9063	80.7795
532	MSTRG.1623	CSDE1	61.5028	82.7746	59.8331	67.7369	68.9063	80.7795
533	MSTRG.1622	SIKE1	5.0155	6.22509	5.58465	4.52043	10.2927	8.06934
534	MSTRG.1625	TSPAN2	3.18049	4.67784	2.00359	0.306015	5.60886	3.8236
535	MSTRG.1626	VANGL1	11.6363	9.31773	10.9919	8.95981	10.0272	8.95752
536	MSTRG.1629	MAB21L3	0.476589	0	0.992603	1.01629	0.071333	1.44302
537	MSTRG.1631	ATP1A1	207.606	189.159	338.95	172.212	202.148	188.251
538	MSTRG.1634	CD58	6.69302	7.10649	7.70404	4.61775	14.4025	7.13454
539	MSTRG.1637	IGSF3	10.6404	5.73401	14.0294	14.2771	17.8367	4.51708
540	MSTRG.1640	PTGFRN	13.6442	10.8666	13.2318	13.5736	26.6084	15.2555
541	MSTRG.1645	TTF2	8.58473	10.8575	7.35354	5.49383	10.136	11.5525
542	MSTRG.1639	VTCN1	0.463227	0	3.60473	0.14511	0	0
543	MSTRG.1650	MAN1A2	5.07381	5.68424	10.2273	6.39397	5.75399	5.41916
544	MSTRG.1648	FAM46C	0.099778	0.098348	3.55998	2.75537	0.563457	0.282529
545	MSTRG.1653	WDR3	5.69135	8.65676	9.02406	7.11646	7.13888	7.99248
546	MSTRG.1656	WARS2	2.45397	3.67504	3.75679	5.91973	2.95476	4.08982
547	MSTRG.1676	PHGDH	20.4714	19.1729	27.0197	37.3064	22.2741	28.3386
548	MSTRG.1674	HMGCS2	0.017639	0	32.1867	111.481	0	0.023857
549	MSTRG.1675	REG4	0	0	1.24776	6.76064	0	0
550	MSTRG.1678	NOTCH2	13.7207	13.4431	23.3167	16.2986	14.5863	11.6496
551	MSTRG.1677	SEC22B	8.1154	6.70768	17.7059	8.77561	15.1377	10.5174
552	MSTRG.1692	FAM72B	4.42582	7.90484	2.2576	1.83799	2.62992	4.30439
553	MSTRG.1701	FAM72C	1.76429	3.7297	0.52771	1.06495	1.04452	2.87332
554	MSTRG.1720	FAM72D	2.36926	3.94614	0.683594	0.341558	1.47058	1.05468
555	MSTRG.1721	AC241585.1	6.33151	5.90706	5.0945	4.35153	7.74239	7.26492
556	MSTRG.1731	GPR89A	4.47707	8.89284	4.5293	1.99127	3.98664	5.09143
557	MSTRG.1732	PDZK1	10.3088	2.47316	0.0587945	0.0268055	0.054112	0.217488
558	MSTRG.1734	RNF115	2.811	2.3162	5.3806	3.04561	3.03629	3.45518
559	MSTRG.1735	POLR3C	3.78985	4.81398	4.18028	3.82509	5.28247	2.27344
560	MSTRG.1737	PIAS3	15.2387	16.4774	9.28553	11.8884	6.01737	6.76123
561	MSTRG.1739	PEX11B	21.1742	21.0771	16.6348	18.5054	19.9953	18.6796
562	MSTRG.1739	RBM8A	21.1742	21.0771	16.6348	18.5054	19.9953	18.6796
563	MSTRG.1741	POLR3GL	6.35879	5.82915	4.75084	2.95989	3.70758	4.57817
564	MSTRG.1738	TXNIP	108.636	116.641	43.4225	63.9947	60.3999	53.2495
565	MSTRG.1745	NUDT4P2	1.81927	6.23481	8.15947	7.59917	4.83427	3.12565
566	MSTRG.1753	PRKAB2	4.63842	2.61213	4.20876	1.47573	9.71804	4.88269
567	MSTRG.1756	PDIA3P1	1.75042	2.94573	2.42138	1.48054	4.53265	3.50837
568	MSTRG.1754	CHD1L	12.2041	11.2578	15.9782	13.6497	16.6755	14.5172
569	MSTRG.1765	ACP6	1.85024	2.43787	3.08584	2.67572	6.58012	4.4076
570	MSTRG.1766	GPR89B	4.78694	6.70446	5.287	1.79496	2.06992	4.00358
571	MSTRG.1768	PDZK1P1	7.77096	0.739931	0	0	0	0.040244
572	MSTRG.1802	PDE4DIP	0.371491	0.17643	4.48901	0.60999	1.29835	0.911286
573	MSTRG.1837	NBPF19	0.898308	3.87406	1.48213	0.601252	0	0
574	MSTRG.1833	HIST2H2BE	0.538046	0.561426	0.44238	0.713829	1.00584	1.7135
575	MSTRG.1835	BOLA1	3.58994	0	0	1.56113	0	2.92645
576	MSTRG.1836	SV2A	0.38044	0.067281	1.56405	0.359516	7.44306	3.35024
577	MSTRG.1840	SF3B4	18.5235	13.6209	11.8036	21.2857	12.3391	14.2945
578	MSTRG.1841	OTUD7B	4.15241	3.0964	6.78987	6.7218	3.67008	3.90817
579	MSTRG.1843	VPS45	11.8284	12.3682	15.4845	14.5348	23.8818	19.9271
580	MSTRG.1838	PLEKHO1	2.39903	1.39454	3.5912	3.09708	1.7189	0.735857
581	MSTRG.1839	ANP32E	21.7475	19.1473	16.5989	7.83468	25.4758	27.7931
582	MSTRG.1846	APH1A	106.58	78.7341	106.559	98.8175	76.2815	62.1299
583	MSTRG.1848	MRPS21	26.7718	26.4886	28.4361	30.6255	28.9376	28.15
584	MSTRG.1849	PRPF3	23.9255	48.142	15.5764	26.1964	17.4372	23.2598
585	MSTRG.1850	RPRD2	3.27956	3.70624	2.18352	5.70819	2.26848	3.69161
586	MSTRG.1851	TARS2	12.4671	8.2571	13.4297	9.93131	20.3538	14.9893
587	MSTRG.1855	MCL1	37.7313	37.4245	32.3156	32.6921	64.0856	47.5403
588	MSTRG.1860	ENSA	26.4945	24.7201	42.6759	36.4326	27.0233	25.2667
589	MSTRG.1865	GOLPH3L	10.9676	14.2597	7.74028	9.69207	13.9441	15.1025
590	MSTRG.1866	CTSS	2.50704	2.72262	6.73336	4.23906	2.67584	9.82953
591	MSTRG.1867	ARNT	4.50797	5.9134	5.08909	2.02325	5.66834	3.31935
592	MSTRG.1870	SETDB1	5.52866	7.3773	2.45536	8.31476	3.39488	5.34058
593	MSTRG.1871	CERS2	54.7817	70.5599	41.8284	66.057	51.6948	67.5525
594	MSTRG.1872	AL590133.2	2.06217	2.85365	2.88856	4.00989	2.77784	3.23882
595	MSTRG.1874	ANXA9	2.9052	3.22078	3.28243	6.46982	2.91153	18.2905
596	MSTRG.1875	MINDY1	0	0.08655	0.142062	0	0.752895	2.02673
597	MSTRG.1876	PRUNE1	8.60498	6.56228	8.22422	7.79421	9.47858	7.56719
598	MSTRG.1880	CDC42SE1	34.0941	36.4061	50.2602	60.3919	70.8386	48.3773
599	MSTRG.1881	MLLT11	0.857727	0.593998	7.05729	1.8039	27.4983	12.9222
600	MSTRG.1888	SCNM1	4.67623	3.02327	3.27469	2.35357	3.39808	2.93934
601	MSTRG.1889	VPS72	25.1036	22.099	13.5654	25.9148	19.071	20.2563
602	MSTRG.1890	PIP5K1A	23.5701	22.7567	25.1218	20.5187	37.612	31.7349
603	MSTRG.1884	PSMD4	69.9701	72.448	62.2559	74.3537	101.255	100.562
604	MSTRG.1892	ZNF687	3.8596	3.77199	3.27048	7.61393	4.83972	5.72037
605	MSTRG.1893	PI4KB	12.9626	12.1372	17.7554	20.5077	13.5953	16.8521
606	MSTRG.1896	RFX5	7.34639	4.85578	13.8495	18.7027	11.7035	14.0769
607	MSTRG.1899	PSMB4	157.934	153.825	178.768	177.137	180.128	192.871
608	MSTRG.1900	POGZ	2.20541	3.01097	3.61966	6.6763	5.11617	5.09346
609	MSTRG.1902	CGN	5.53386	3.20512	16.6211	15.7713	8.593	4.53856
610	MSTRG.1904	TUFT1	20.7535	12.6586	23.6512	23.4013	28.6482	15.1398
611	MSTRG.1908	SNX27	3.5254	4.02951	10.1233	4.7719	5.03055	3.47622
612	MSTRG.1923	MRPL9	8.55301	8.20436	13.0321	10.9129	12.6587	11.2269
613	MSTRG.1913	THEM4	0	0	1.60632	0.342559	5.54521	3.47162
614	MSTRG.1915	S100A10	248.118	166.659	151.676	48.0798	518.2	240.374
615	MSTRG.1917	S100A11	1268.56	1269.09	775.475	1078.76	1320.71	1163.33
616	MSTRG.1933	IVL	53.7481	38.6221	3.64409	19.6849	14.3025	22.7574
617	MSTRG.1935	SPRR3	3.98212	9.36776	0.942875	2.16154	1.26336	4.67606
618	MSTRG.1938	SPRR1B	0.596771	0.358895	0.123726	0.163616	4.50284	0.200787
619	MSTRG.1941	S100A9	289.319	293.508	13.4477	41.5039	15.524	11.5578
620	MSTRG.1942	S100A8	6.12511	8.79107	0.080997	0	0	0
621	MSTRG.1943	S100A6	645.056	961.42	628.924	932.876	647.107	691.422
622	MSTRG.1946	S100A4	15.2141	66.0789	1.75261	3.18034	3.66834	4.88345
623	MSTRG.1947	S100A2	340.775	386.321	581.429	1074.08	921.103	238.18
624	MSTRG.1949	S100A16	107.975	123.848	39.9336	88.3022	176.303	117.838
625	MSTRG.1950	S100A14	273.553	352.561	151.422	34.8297	488.919	311.025
626	MSTRG.1951	S100A13	13.7559	17.2574	13.2227	14.0936	25.5135	24.7119
627	MSTRG.1953	CHTOP	11.8495	9.05216	6.82946	18.054	9.34496	12.9936
628	MSTRG.1954	SNAPIN	17.6299	16.9668	18.5394	19.8517	21.7761	18.1583
629	MSTRG.1955	ILF2	136.531	147.025	183.544	178.3	165.424	169.207
630	MSTRG.1958	INTS3	7.4194	4.73358	8.36144	12.6489	6.60736	6.39454
631	MSTRG.1961	GATAD2B	4.5229	4.95656	3.67157	4.32807	5.33153	6.62664
632	MSTRG.1969	CRTC2	25.6817	17.7353	23.3452	24.1434	21.4564	23.0295
633	MSTRG.1969	SLC39A1	25.6817	17.7353	23.3452	24.1434	21.4564	23.0295
634	MSTRG.1973	JTB	41.9833	42.9414	36.4742	44.7672	43.3372	47.2474
635	MSTRG.1967	RAB13	36.6919	32.6392	64.9188	49.8349	60.2245	67.3446
636	MSTRG.1968	RPS27	351.021	387.127	522.38	622.25	373.097	332.756
637	MSTRG.1984	TPM3	68.1232	71.7627	65.2151	71.1667	72.3179	69.9507
638	MSTRG.1986	C1orf43	67.2031	73.0962	47.6329	83.0268	63.6991	77.3652
639	MSTRG.1989	UBAP2L	21.4196	17.4225	21.9235	30.2079	11.5033	11.5782
640	MSTRG.1975	HAX1	31.1121	34.6362	33.8639	28.7326	49.5919	43.2698
641	MSTRG.1993	IL6R	0.203273	0.451751	2.05322	2.63014	0.401689	0.488163
642	MSTRG.1990	UBE2Q1	22.8369	22.9062	32.4251	26.8732	30.9376	25.8873
643	MSTRG.1998	ADAR	36.9201	35.1299	47.9568	46.4522	46.9342	58.5781
644	MSTRG.1997	PMVK	9.22798	7.69562	7.25924	10.2548	7.02334	8.56385
645	MSTRG.1999	PBXIP1	13.7721	4.522	19.4982	5.57361	11.806	5.90416
646	MSTRG.2001	PYGO2	49.559	53.782	12.4148	19.4513	28.7815	30.1441
647	MSTRG.2001	SHC1	49.559	53.782	12.4148	19.4513	28.7815	30.1441
648	MSTRG.2003	CKS1B	51.5393	75.3137	24.6655	33.724	46.3852	62.2283
649	MSTRG.2005	FLAD1	9.66271	8.89852	12.1268	15.0936	12.9208	11.0695
650	MSTRG.2008	ZBTB7B	4.94408	2.33262	3.69998	8.65367	2.55551	4.51247
651	MSTRG.2010	ADAM15	17.5181	13.4447	12.9341	10.186	13.3796	20.833
652	MSTRG.2006	EFNA4	5.76744	3.59087	7.85819	2.78253	3.88191	2.73569
653	MSTRG.2006	EFNA3	5.76744	3.59087	7.85819	2.78253	3.88191	2.73569
654	MSTRG.2007	EFNA1	7.5709	3.43872	6.79294	8.77931	3.98755	2.70641
655	MSTRG.2013	SLC50A1	16.155	16.903	15.7778	15.1589	22.4532	23.4639
656	MSTRG.2012	DPM3	5.95034	1.75857	0.208	5.24227	0.470616	2.184
657	MSTRG.2014	KRTCAP2	11.1995	9.57667	6.84227	11.7773	8.94008	10.9475
658	MSTRG.2018	MTX1	8.57534	9.48726	4.78242	10.8481	8.79498	11.1601
659	MSTRG.2019	GBAP1	0.337852	0	3.32603	0.106669	1.60664	0.117183
660	MSTRG.2021	GBA	20.5836	10.8645	63.8684	15.3023	38.859	21.1635
661	MSTRG.2023	SCAMP3	11.287	10.1421	10.1678	18.4132	10.3976	13.49
662	MSTRG.2023	CLK2	11.287	10.1421	10.1678	18.4132	10.3976	13.49
663	MSTRG.2026	FDPS	110.869	118.106	70.4542	79.3951	83.7345	84.7346
664	MSTRG.2028	RUSC1	15.6956	13.1234	10.6979	19.1354	10.6519	11.4741
665	MSTRG.2030	ASH1L	5.24867	8.29414	6.91049	9.77984	5.43796	11.8704
666	MSTRG.2035	MSTO1	3.00894	4.90204	4.37194	7.25575	6.50599	4.54418
667	MSTRG.2030	YY1AP1	5.24867	8.29414	6.91049	9.77984	5.43796	11.8704
668	MSTRG.2039	DAP3	19.8424	25.2818	33.9055	32.9058	38.1278	34.4418
669	MSTRG.2044	SYT11	1.02591	0.061957	0.363201	0.009419	1.50011	0.077012
670	MSTRG.2029	RIT1	9.43137	8.03327	11.4611	5.69029	8.68442	9.5313
671	MSTRG.2045	KIAA0907	4.67327	5.372	4.96394	7.31483	5.60777	7.90079
672	MSTRG.2048	ARHGEF2	5.50562	4.23272	3.00846	6.64846	6.04544	4.62802
673	MSTRG.2051	SSR2	101.147	105.397	135.701	130.258	105.515	81.6169
674	MSTRG.2052	UBQLN4	18.6475	16.5193	16.3478	29.408	15.8326	17.1286
675	MSTRG.2053	LAMTOR2	38.7941	21.0562	34.6778	34.5195	38.5477	38.3592
676	MSTRG.2054	RAB25	66.3651	52.1015	55.1081	70.907	41.5526	46.6612
677	MSTRG.2056	LMNA	47.2245	23.8792	17.2212	35.0594	20.3378	32.0389
678	MSTRG.2058	SLC25A44	6.92162	6.90813	22.5474	10.0256	16.4292	10.9947
679	MSTRG.2059	PMF1	21.0406	24.7234	6.88565	29.3838	11.4547	25.4077
680	MSTRG.2061	SMG5	32.2448	28.5274	18.0954	34.2983	23.4126	26.8554
681	MSTRG.2062	TMEM79	0.508768	0.189257	0.513875	0.918368	3.45736	0.914887
682	MSTRG.2063	GLMP	5.88923	2.99218	21.2804	7.29901	4.82033	4.13473
683	MSTRG.2064	CCT3	193.875	237.696	182.773	193.36	231.238	237.988
684	MSTRG.2069	IQGAP3	11.7007	4.77232	6.03799	6.68516	3.70225	5.30388
685	MSTRG.2072	NAXE	54.8181	54.1735	54.6518	54.9914	63.8681	69.9472
686	MSTRG.2073	GPATCH4	15.0177	19.4316	22.8956	26.5774	22.1118	20.9116
687	MSTRG.2075	AL365181.3	5.20682	3.57515	2.58484	1.46876	5.32454	1.64207
688	MSTRG.2076	AL590666.2	2.26572	0.990967	0.548042	0.431318	1.35266	0.483344
689	MSTRG.2077	CRABP2	16.2231	17.1895	1.45438	4.29328	6.31997	6.29882
690	MSTRG.2079	ISG20L2	22.4347	20.6837	23.5118	21.5108	30.104	21.1956
691	MSTRG.2080	RRNAD1	4.91022	4.91588	1.27796	3.03211	3.59068	5.23057
692	MSTRG.2081	MRPL24	43.9467	51.5081	47.3888	63.9462	64.2464	77.87
693	MSTRG.2082	HDGF	140.049	200.409	58.6469	103.717	90.1367	172.764
694	MSTRG.2083	PRCC	28.8086	23.8018	28.1645	34.0603	21.2661	21.9986
695	MSTRG.2085	ETV3	7.23992	8.83899	11.5006	11.6327	9.10117	8.83158
696	MSTRG.2093	IFI16	10.3955	10.985	19.7657	5.32023	13.3545	6.5974
697	MSTRG.2095	AIM2	1.19364	1.94686	5.9548	2.51917	1.24442	1.50983
698	MSTRG.2094	DUSP23	6.4431	5.35836	3.35066	1.48901	9.07508	4.9185
699	MSTRG.2105	TAGLN2	455.669	432.201	150.523	171.766	337.778	247.846
700	MSTRG.2106	IGSF9	2.87432	0	0.12882	1.35893	1.01353	0
701	MSTRG.2110	PIGM	3.73835	3.62319	5.78308	4.48551	8.16707	4.59171
702	MSTRG.2112	IGSF8	9.05257	3.69893	7.78909	8.29443	4.3679	3.18192
703	MSTRG.2113	ATP1A4	1.68897	0.956691	17.0316	12.8318	0.393344	0.931387
704	MSTRG.2113	CASQ1	1.68897	0.956691	17.0316	12.8318	0.393344	0.931387
705	MSTRG.2115	PEA15	98.4735	79.8494	49.8446	62.5044	77.0159	66.848
706	MSTRG.2116	DCAF8	14.5606	18.5021	16.6103	17.5551	17.509	18.3507
707	MSTRG.2116	PEX19	14.5606	18.5021	16.6103	17.5551	17.509	18.3507
708	MSTRG.2123	COPA	61.0754	64.2668	63.2306	48.7854	72.3223	62.5448
709	MSTRG.2126	NCSTN	24.7057	25.7844	23.1461	30.8351	30.5242	34.4392
710	MSTRG.2127	SLAMF7	1.25427	0.026515	9.97234	0.088603	6.95213	6.52393
711	MSTRG.2128	ITLN1	1.04246	0.634301	0.445515	0.115968	0.013367	0.079069
712	MSTRG.2130	F11R	78.2829	69.5848	69.8393	44.1629	60.1183	60.2368
713	MSTRG.2130	TSTD1	78.2829	69.5848	69.8393	44.1629	60.1183	60.2368
714	MSTRG.2132	USF1	15.837	16.6259	22.9865	27.8209	21.1204	23.2018
715	MSTRG.2134	NECTIN4	2.0889	2.39859	10.2762	7.4069	1.7888	3.5759
716	MSTRG.2137	PFDN2	32.9543	44.9808	31.5069	33.6965	35.3226	30.7646
717	MSTRG.2138	NIT1	9.58469	5.99863	10.2895	7.08904	14.8794	13.0367
718	MSTRG.2139	DEDD	10.1541	11.0869	7.82926	9.29651	9.49744	9.35743
719	MSTRG.2141	UFC1	47.2328	52.8502	25.2892	61.8584	39.7062	62.0307
720	MSTRG.2143	USP21	5.70386	4.19459	4.9978	7.76778	4.56868	5.43064
721	MSTRG.2144	PPOX	3.77341	1.74623	1.44107	1.69976	2.5804	2.83621
722	MSTRG.2145	B4GALT3	12.7979	10.4725	13.9257	16.2577	12.0534	8.60635
723	MSTRG.2147	NDUFS2	27.1019	28.6892	40.8101	36.5338	50.4201	40.4577
724	MSTRG.2150	TOMM40L	9.85698	9.0424	12.6081	10.0422	13.4542	10.9619
725	MSTRG.2148	PCP4L1	2.86861	0.478125	54.0688	9.72628	0.458294	0.086936
726	MSTRG.2152	SDHC	6.77409	7.97221	11.0252	9.63124	12.391	12.5123
727	MSTRG.2158	DUSP12	3.19818	3.93514	3.21555	5.52278	5.56937	5.08852
728	MSTRG.2160	ATF6	11.2723	9.81707	12.4587	6.54862	17.6254	10.6483
729	MSTRG.2170	UHMK1	12.6108	13.7936	16.1822	13.215	19.9688	16.2175
730	MSTRG.2173	HSD17B7	8.17329	9.54106	8.7033	10.2445	14.5724	8.68126
731	MSTRG.2178	NUF2	12.3599	19.0607	8.13386	5.56988	14.016	20.0884
732	MSTRG.2179	PBX1	12.6969	12.1277	9.3293	7.59705	9.53052	17.0849
733	MSTRG.2187	MGST3	41.9712	22.9058	106.243	41.8865	28.8597	12.6497
734	MSTRG.2189	ALDH9A1	22.5326	23.4269	34.483	24.7026	31.7157	37.0671
735	MSTRG.2194	TMCO1	15.7676	18.3739	26.1182	19.6615	28.6411	22.1593
736	MSTRG.2197	UCK2	9.22039	13.3245	6.55784	11.6511	8.76764	10.9533
737	MSTRG.2199	FAM78B	0.01747	0	4.17194	5.4246	0.012556	0.019567
738	MSTRG.2205	FMO9P	0.40081	0.260386	9.19135	1.98826	1.07045	0.501667
739	MSTRG.2206	POGK	8.08015	7.06114	14.415	20.4386	11.7175	15.6265
740	MSTRG.2210	CREG1	49.9274	55.6107	88.883	28.2724	84.8028	71.1568
741	MSTRG.2213	MPZL1	20.4245	17.7466	30.3936	16.2056	25.9858	19.5835
742	MSTRG.2218	MPC2	11.9271	14.1242	20.3569	11.0177	15.195	11.5934
743	MSTRG.2217	DCAF6	13.8425	14.3864	26.3297	12.3095	13.2538	12.1465
744	MSTRG.2221	TIPRL	17.889	19.5568	15.0364	10.401	19.4944	16.6907
745	MSTRG.2230	ATP1B1	18.9694	19.314	61.4161	15.6237	53.1003	16.8062
746	MSTRG.2231	NME7	12.0198	7.54005	15.2995	1.96767	17.0571	6.07731
747	MSTRG.2227	SLC19A2	3.69821	5.59651	7.46897	8.32183	3.44825	3.07245
748	MSTRG.2235	F5	6.01726	2.75533	9.33977	0	2.90924	0.076725
749	MSTRG.2242	SELL	1.59834	0.447531	8.20103	0.195977	4.17576	1.45746
750	MSTRG.2241	C1orf112	5.21854	3.14611	2.67906	3.51766	4.8997	5.52307
751	MSTRG.2236	KIFAP3	5.35996	3.33034	10.5922	2.09863	20.4298	3.05073
752	MSTRG.2266	PRRC2C	15.9127	20.1089	24.1424	26.2028	21.9326	26.8706
753	MSTRG.2267	METTL13	12.6888	10.751	15.8651	15.1177	15.4798	14.3915
754	MSTRG.2274	PIGC	19.0004	15.2398	15.7239	10.7845	19.0851	13.6764
755	MSTRG.2276	SUCO	7.00275	8.03696	20.0404	9.77545	11.9611	9.27511
756	MSTRG.2278	PRDX6	94.3941	91.7476	112.174	68.4451	135.122	154.555
757	MSTRG.2279	KLHL20	2.65663	2.07731	3.64704	2.91938	5.86276	3.22939
758	MSTRG.2286	DARS2	6.81349	7.2015	6.78671	8.37963	15.7404	14.306
759	MSTRG.2288	GAS5	40.8132	62.1731	12.478	27.2544	21.2839	19.7329
760	MSTRG.2281	RC3H1	0.286403	0.696775	2.49954	3.03837	0.375426	0.152132
761	MSTRG.2290	CACYBP	19.4736	26.4702	34.4203	22.6829	26.1686	34.2168
762	MSTRG.2291	MRPS14	9.86139	12.819	12.7837	9.95514	15.893	14.4863
763	MSTRG.2304	KIAA0040	21.2915	15.5631	25.5026	9.75252	14.6946	10.9044
764	MSTRG.2308	RFWD2	12.6841	11.2762	35.0061	30.1678	11.722	10.1603
765	MSTRG.2328	RALGPS2	5.60382	5.52429	4.67058	2.98807	6.71749	4.82083
766	MSTRG.2332	FAM20B	18.1577	24.3697	7.83667	12.235	11.5899	17.2268
767	MSTRG.2334	TOR3A	28.3684	30.0664	24.6641	25.5016	34.4702	36.4903
768	MSTRG.2342	SOAT1	7.00416	7.53404	24.0186	6.3267	11.6452	9.1438
769	MSTRG.2345	TOR1AIP2	3.82989	2.62917	8.42678	3.22175	4.11471	3.3931
770	MSTRG.2347	TOR1AIP1	5.58152	4.99362	12.7378	9.72225	6.35923	7.30825
771	MSTRG.2349	QSOX1	17.4383	13.5356	19.1821	16.3994	13.601	7.76367
772	MSTRG.2355	ACBD6	13.8808	13.8781	20.1602	9.86463	10.2323	10.9679
773	MSTRG.2358	XPR1	8.50847	6.59463	16.1647	8.64837	14.9036	9.7437
774	MSTRG.2362	STX6	11.9988	14.302	12.9095	13.8496	17.2872	11.3634
775	MSTRG.2368	MR1	1.6282	1.35418	4.65225	1.60192	4.13676	2.18476
776	MSTRG.2367	IER5	9.89541	9.13716	6.1158	5.79899	11.4258	10.8195
777	MSTRG.2372	GLUL	66.6505	76.4728	65.2114	50.0318	39.8663	89.8876
778	MSTRG.2370	RNASEL	3.57074	4.40734	2.88898	1.84652	4.95959	4.95237
779	MSTRG.2373	RGS16	4.39433	12.899	21.5627	7.11904	5.87622	8.48797
780	MSTRG.2375	DHX9	69.7634	91.7505	73.7957	100.912	72.2452	92.9988
781	MSTRG.2380	LAMC1	32.7712	24.9635	56.6908	34.2831	39.4571	37.0945
782	MSTRG.2382	LAMC2	55.3184	15.0024	38.6688	24.9738	241.79	19.7088
783	MSTRG.2383	NMNAT2	10.0667	4.40098	9.94696	1.45446	3.88293	1.21494
784	MSTRG.2388	SMG7	4.43308	7.27398	9.34919	5.24734	7.43704	6.13494
785	MSTRG.2389	NCF2	4.56668	0.507175	2.72468	0.0132208	8.07759	0.796559
786	MSTRG.2386	ARPC5	27.1239	18.7844	8.55611	8.34793	22.3904	16.3176
787	MSTRG.2390	RGL1	0.681479	1.06371	3.58167	2.31314	2.30044	0.327885
788	MSTRG.2395	TSEN15	13.7714	15.0656	15.016	9.97642	25.4804	15.9128
789	MSTRG.2396	C1orf21	5.68936	3.15669	4.34322	1.21104	3.21467	1.4459
790	MSTRG.2399	EDEM3	5.12996	6.49366	7.1628	4.36097	11.064	7.30207
791	MSTRG.2400	FAM129A	2.69441	1.46324	5.98206	0.640384	5.92694	1.55397
792	MSTRG.2402	RNF2	5.96405	6.0685	7.80336	3.95699	7.04782	5.55757
793	MSTRG.2404	TRMT1L	6.97817	5.544	8.084	3.74921	9.9329	6.35724
794	MSTRG.2414	IVNS1ABP	37.04	22.835	7.53961	14.0116	40.7947	35.4477
795	MSTRG.2417	HMCN1	1.64767	0.0179288	0.0806305	0	0.20904	0.00734897
796	MSTRG.2420	TPR	14.8422	18.3845	19.8996	18.8154	18.2529	21.0385
797	MSTRG.2421	C1orf27	4.04354	4.22072	2.90502	4.06846	8.84864	7.5165
798	MSTRG.2423	PTGS2	12.2714	8.0888	5.78184	1.11232	24.6255	13.2728
799	MSTRG.2425	PLA2G4A	8.69728	11.2355	17.7935	2.66524	17.4008	5.81766
800	MSTRG.2426	RGS2	2.16737	4.06471	43.3395	13.2414	9.09507	1.64191
801	MSTRG.2439	UCHL5	4.67093	3.09919	4.03639	3.91515	7.89747	9.01186
802	MSTRG.2441	TROVE2	0.199043	0.915528	2.79683	1.54173	1.03869	1.73974
803	MSTRG.2443	GLRX2	8.64473	12.9525	8.0836	8.69049	18.2208	13.1363
804	MSTRG.2435	CDC73	7.33809	9.18929	9.38993	7.19034	11.8472	11.7763
805	MSTRG.2444	CFH	16.4853	18.6502	59.7769	44.7855	6.13112	7.7216
806	MSTRG.2446	CFHR1	1.16689	1.31111	5.15516	3.52938	1.70574	0.533666
807	MSTRG.2448	ASPM	6.43493	8.75426	3.80957	3.17839	5.25181	9.55946
808	MSTRG.2450	ZBTB41	0.050456	0.50416	0.813397	0.180908	2.82428	1.36877
809	MSTRG.2458	NEK7	24.16	25.3798	10.3355	5.76495	34.9268	24.6045
810	MSTRG.2469	ZNF281	3.35523	3.42554	9.43473	3.16736	10.5391	4.92495
811	MSTRG.2471	KIF14	3.02676	5.50067	2.5024	1.78713	2.11005	6.11808
812	MSTRG.2472	DDX59	3.34303	4.03461	1.65778	3.32109	4.74235	5.05882
813	MSTRG.2475	CAMSAP2	10.9907	9.67518	9.48481	5.36762	15.4058	11.2208
814	MSTRG.2476	INAVA	11.5654	10.0361	5.24047	9.41246	10.9669	6.71923
815	MSTRG.2478	TMEM9	28.1334	17.058	21.3686	13.5847	31.6918	21.4935
816	MSTRG.2479	PKP1	29.6268	8.79799	0.0185527	0.754654	0	0
817	MSTRG.2480	LAD1	29.6301	28.6541	19.8398	50.8145	24.7723	20.7787
818	MSTRG.2489	PHLDA3	18.3997	11.4857	17.1638	34.0025	9.52529	10.0437
819	MSTRG.2488	CSRP1	24.2308	12.305	21.19	16.3893	16.7172	12.6071
820	MSTRG.2499	IPO9	13.2373	13.5442	17.7438	19.4126	19.1562	23.9361
821	MSTRG.2484	SHISA4	5.93552	2.66043	2.60314	3.53502	6.00643	6.59352
822	MSTRG.2487	TIMM17A	30.3658	43.1542	45.4267	31.1554	41.2312	37.1785
823	MSTRG.2504	RNPEP	50.7068	45.9244	38.7548	47.9522	34.9817	68.1915
824	MSTRG.2505	AC099676.1	1.27003	0.791026	4.221	1.30644	0.801347	2.66323
825	MSTRG.2506	ELF3-AS1	1.05429	0.892081	5.53789	1.69896	0.634701	0.798527
826	MSTRG.2507	ELF3	34.9467	35.5922	36.8754	48.7155	8.73513	28.2637
827	MSTRG.2503	ARL8A	13.5076	7.69703	9.60288	8.5123	9.79043	6.99679
828	MSTRG.2508	UBE2T	49.4974	64.7428	44.3442	29.9601	47.4081	51.2893
829	MSTRG.2513	AC099336.2	5.28417	9.19374	7.19476	9.1158	7.40539	7.45956
830	MSTRG.2520	KDM5B	11.8326	13.496	13.1761	13.773	13.5512	12.5656
831	MSTRG.2526	RABIF	5.49893	6.62256	6.22133	7.29687	7.68905	8.18289
832	MSTRG.2527	KLHL12	8.38591	8.64195	13.8669	11.8567	13.3935	15.8562
833	MSTRG.2530	ADIPOR1	65.7321	61.1756	64.9151	55.1264	64.8087	55.614
834	MSTRG.2531	CYB5R1	31.6963	14.0501	43.3647	14.3847	66.3892	44.0118
835	MSTRG.2532	TMEM183A	18.7154	19.8521	21.6405	17.6986	18.4713	20.0257
836	MSTRG.2535	BTG2	51.2048	36.6514	94.3271	147.604	33.9995	51.3425
837	MSTRG.2536	ATP2B4	7.52979	3.22569	4.13999	0.814672	2.89769	2.6684
838	MSTRG.2540	ZBED6	4.87623	5.2856	3.89734	5.06639	5.87271	7.87653
839	MSTRG.2539	SNRPE	38.1452	58.5048	24.9075	32.1061	46.6976	42.97
840	MSTRG.2543	SOX13	10.3374	9.91177	9.11983	19.4457	5.76505	7.42679
841	MSTRG.2544	ETNK2	4.77016	1.02256	6.08096	1.55865	17.0462	7.3067
842	MSTRG.2547	REN	0.499386	2.19657	1.25094	1.13573	6.43578	13.4243
843	MSTRG.2550	GOLT1A	0.384383	0.324506	13.0498	11.5529	6.55774	4.47019
844	MSTRG.2559	PPP1R15B	13.8666	16.4204	12.8977	13.0765	13.97	13.6831
845	MSTRG.2560	PIK3C2B	1.23153	1.25845	4.29956	20.4197	0.00409744	3.87846
846	MSTRG.2563	RBBP5	4.55235	3.40642	4.93656	4.49209	7.29343	6.49081
847	MSTRG.2565	DSTYK	3.16257	2.54137	4.03221	2.54903	6.30905	4.04404
848	MSTRG.2567	TMCC2	1.77873	0.333307	2.22132	0.304992	2.17181	0.323391
849	MSTRG.2575	ELK4	4.40221	10.0774	2.91554	5.11252	2.92175	5.23648
850	MSTRG.2575	SLC45A3	4.40221	10.0774	2.91554	5.11252	2.92175	5.23648
851	MSTRG.2577	NUCKS1	52.3345	82.1213	25.7599	46.4032	36.0332	68.954
852	MSTRG.2581	RAB29	6.77914	4.89849	21.5471	5.89667	19.4166	7.6001
853	MSTRG.2582	SLC41A1	5.58911	5.93088	14.3057	20.9511	10.5109	10.154
854	MSTRG.2581	PM20D1	6.77914	4.89849	21.5471	5.89667	19.4166	7.6001
855	MSTRG.2584	CTSE	0.195428	0.046596	0.518041	3.13871	0.640789	1.06173
856	MSTRG.2587	FAM72A	1.50624	5.24841	0.849522	1.26361	1.93627	1.34757
857	MSTRG.2590	IKBKE	2.72026	1.49782	7.31879	8.9491	1.67706	2.54143
858	MSTRG.2594	RASSF5	1.39425	1.59437	1.41262	1.276	1.94733	4.40376
859	MSTRG.2597	EIF2D	21.5424	20.2869	18.1128	20.4757	18.2953	19.5563
860	MSTRG.2593	DYRK3	1.21387	0.646685	2.43807	0.342128	3.39192	1.47562
861	MSTRG.2598	MAPKAPK2	27.8585	16.3736	25.4652	22.7636	21.9517	17.636
862	MSTRG.2599	AL591846.1	0.15205	0.279455	0.398717	0.413045	2.77461	3.54321
863	MSTRG.2604	C1orf116	10.2608	7.19515	6.91886	8.9594	11.8115	12.3945
864	MSTRG.2605	PFKFB2	2.94776	3.6588	7.04761	4.30195	4.25803	4.5754
865	MSTRG.2607	CD55	13.8929	5.9484	11.4295	2.71261	9.93569	5.68796
866	MSTRG.2609	CD46	36.9446	49.3906	43.5096	41.8836	37.549	47.8756
867	MSTRG.2611	PLXNA2	4.65217	2.26162	0.0352644	1.12918	10.7191	11.9325
868	MSTRG.2612	MIR205HG	10.0877	9.45338	2.60335	5.81095	17.2695	18.7037
869	MSTRG.2613	LAMB3	36.1126	15.7901	29.5017	19.2273	45.1022	28.7804
870	MSTRG.2616	IRF6	27.0444	23.6856	20.2531	22.3155	19.967	18.7296
871	MSTRG.2614	DIEXF	3.52005	4.34146	5.42419	4.17209	6.54819	5.1589
872	MSTRG.2619	SERTAD4	6.86858	4.03972	2.65337	0.61969	4.25085	1.56014
873	MSTRG.2631	SLC30A1	13.7537	10.5385	6.59946	4.13674	16.957	7.49894
874	MSTRG.2633	NEK2	11.7142	11.501	13.2456	7.41434	14.659	13.7931
875	MSTRG.2636	LPGAT1	9.64514	10.2655	12.8473	8.27075	13.4557	10.02
876	MSTRG.2640	INTS7	4.32087	5.86265	4.3484	6.33658	6.26555	8.95786
877	MSTRG.2642	DTL	10.5061	12.6533	8.92454	9.83481	11.703	12.0387
878	MSTRG.2646	PPP2R5A	13.3399	12.8718	14.704	8.26655	16.5807	11.8698
879	MSTRG.2652	TMEM206	2.88136	3.19257	6.51545	3.4949	6.62209	4.05249
880	MSTRG.2654	NENF	51.804	45.5808	49.0974	29.3685	57.7387	50.7876
881	MSTRG.2655	ATF3	6.78571	0.682163	4.6642	0.444705	4.69375	1.30752
882	MSTRG.2656	NSL1	7.28691	6.53007	8.65939	7.05871	12.2952	10.3806
883	MSTRG.2659	FLVCR1-AS1	0	0	1.74701	2.56408	0.294581	3.52526
884	MSTRG.2663	FLVCR1	3.361	4.72532	3.773	3.11511	3.28875	3.19487
885	MSTRG.2671	SMYD2	7.54607	6.16515	3.78328	6.80381	14.4603	13.4468
886	MSTRG.2672	PTPN14	4.49628	3.39843	3.34604	3.61593	4.76845	5.78066
887	MSTRG.2668	CENPF	18.7324	24.508	11.0396	10.1682	7.47262	16.7261
888	MSTRG.2675	KCTD3	22.246	20.7766	16.7791	11.2814	25.9973	26.0707
889	MSTRG.2687	RRP15	1.92244	2.24401	3.4264	3.0801	4.34374	3.70023
890	MSTRG.2695	EPRS	27.7315	43.3076	25.3307	24.7958	47.5383	56.8929
891	MSTRG.2696	BPNT1	11.9627	14.6463	16.8735	9.71126	22.4831	14.5265
892	MSTRG.2697	IARS2	41.064	50.5645	42.2522	38.7695	72.701	78.6303
893	MSTRG.2701	RAB3GAP2	4.73678	5.31655	7.78397	6.40194	9.41899	9.00024
894	MSTRG.2707	MARK1	3.27557	2.8439	9.17541	14.3572	3.77616	2.78996
895	MSTRG.2706	C1orf115	0	0	12.8552	4.33844	6.75555	4.15979
896	MSTRG.2710	2023-03-02	1.12481	1.3259	4.11636	1.35856	1.56963	2.54144
897	MSTRG.2712	DUSP10	14.2149	9.3674	22.7167	5.92625	7.41462	9.20933
898	MSTRG.2715	LINC02474	7.0471	7.64262	0.14282	0.00586382	5.12717	4.77634
899	MSTRG.2726	AIDA	10.9974	7.3901	17.5664	9.06451	14.8325	11.4578
900	MSTRG.2727	BROX	6.36127	7.05541	7.20616	4.84821	12.2242	11.8767
901	MSTRG.2736	CAPN2	70.0184	46.0846	22.7651	3.78455	67.6065	45.6085
902	MSTRG.2737	TP53BP2	8.80771	7.81411	13.1503	8.70504	10.2795	5.37008
903	MSTRG.2738	FBXO28	5.98469	6.47221	9.27732	5.71508	12.1214	8.1902
904	MSTRG.2740	DEGS1	16.3615	16.6069	36.3465	13.0947	32.0352	23.6186
905	MSTRG.2743	NVL	10.8047	10.7506	20.5471	10.4393	13.2477	10.7444
906	MSTRG.2747	CNIH4	12.0344	13.6242	14.248	6.99724	17.322	13.9047
907	MSTRG.2748	WDR26	11.6607	13.9551	19.443	11.384	17.9327	13.4435
908	MSTRG.2755	LBR	24.8377	43.414	20.339	21.2991	19.7036	34.954
909	MSTRG.2761	ENAH	8.44722	6.46988	14.4183	9.62929	11.2442	7.86822
910	MSTRG.2760	SRP9	65.161	89.0409	57.5786	49.7372	63.6439	59.1512
911	MSTRG.2762	EPHX1	29.9328	34.4601	85.6731	59.6062	35.7442	111.225
912	MSTRG.2763	TMEM63A	12.8757	13.8855	12.8188	20.4746	6.5559	8.39373
913	MSTRG.2765	PYCR2	21.9564	24.4349	12.8096	20.4656	14.0208	18.5744
914	MSTRG.2764	SDE2	4.21738	5.80735	4.03612	4.62985	8.22288	6.63322
915	MSTRG.2767	H3F3A	85.2499	90.7789	65.521	87.6138	57.1674	77.154
916	MSTRG.2768	ACBD3	13.6544	15.6615	15.2204	11.5848	17.841	14.5367
917	MSTRG.2771	PARP1	68.4471	79.3836	80.3561	84.5224	74.9726	93.0553
918	MSTRG.2775	PSEN2	1.23826	0.732705	0.858788	2.41746	3.06845	2.92625
919	MSTRG.2776	COQ8A	4.84338	3.64162	0	4.24025	1.64628	4.83034
920	MSTRG.2780	CDC42BPA	4.7817	2.58266	9.98593	8.67596	5.24168	4.10132
921	MSTRG.2789	JMJD4	4.27445	0.924214	2.21551	2.17408	1.27611	1.01681
922	MSTRG.2785	WNT9A	0.970224	0.082608	0.638462	0.136782	1.06872	0.183518
923	MSTRG.2791	ARF1	122.599	90.5603	52.8295	106.415	61.2353	75.2441
924	MSTRG.2799	GUK1	17.7871	6.20531	6.02643	13.1966	5.85263	8.8072
925	MSTRG.2800	TRIM11	0.920541	1.99529	0.92505	1.47264	1.21657	0.514399
926	MSTRG.2805	RNF187	12.6811	6.95261	12.0911	12.1548	10.8344	8.21874
927	MSTRG.2833	FTH1P2	4.00338	9.52109	38.199	10.8784	9.16522	23.6629
928	MSTRG.2811	RHOU	3.7235	2.97988	40.3517	23.271	3.88286	3.10155
929	MSTRG.2838	RAB4A	9.17935	9.33808	12.54	14.1294	11.8786	11.8349
930	MSTRG.2840	CCSAP	2.43109	4.38701	2.94363	1.96024	4.40445	4.91892
931	MSTRG.2841	NUP133	12.3935	14.4022	14.4499	12.3925	21.9931	21.9596
932	MSTRG.2842	ABCB10	6.66699	8.7195	7.98717	7.50352	8.09876	12.4082
933	MSTRG.2845	TAF5L	7.1882	9.17445	4.15121	7.56831	5.76951	7.68577
934	MSTRG.2846	URB2	3.82283	5.34878	4.80065	8.83203	5.50141	6.76624
935	MSTRG.2848	GALNT2	62.8447	30.2523	28.4329	32.1381	35.8846	33.4528
936	MSTRG.2852	COG2	9.19739	10.4855	20.0198	11.4411	17.6318	10.7589
937	MSTRG.2853	C1orf198	7.29462	5.86774	8.24443	10.5692	7.08078	8.2968
938	MSTRG.2858	ARV1	7.28718	12.8922	11.532	9.52604	13.2342	11.4908
939	MSTRG.2855	FAM89A	6.4189	3.7328	10.7382	5.1369	11.5842	8.14892
940	MSTRG.2859	C1orf131	3.30881	3.61463	1.96902	3.29885	5.088	3.1597
941	MSTRG.2860	GNPAT	17.5016	17.7195	17.3331	14.3882	21.9027	21.3405
942	MSTRG.2862	SPRTN	3.29016	3.10363	3.84733	3.09525	5.70619	4.37196
943	MSTRG.2864	AL445524.1	3.95167	5.3815	9.77572	7.02722	5.25185	6.6139
944	MSTRG.2865	TSNAX	11.3153	11.5681	15.5923	10.3281	23.5768	16.3719
945	MSTRG.2883	NTPCR	3.77492	1.96281	3.78777	1.866	4.52845	3.56695
946	MSTRG.2874	KCNK1	8.22221	9.31923	14.3581	8.05255	12.0165	7.88584
947	MSTRG.2890	COA6	8.581	11.5894	10.1134	8.04608	13.9534	12.2864
948	MSTRG.2891	IRF2BP2	9.03106	8.89397	3.44624	5.22963	6.73657	7.88646
949	MSTRG.2895	TOMM20	44.9093	68.8569	35.879	40.4522	43.7189	44.4753
950	MSTRG.2897	RBM34	5.41558	6.12842	7.95997	6.41118	7.21551	7.14236
951	MSTRG.2897	ARID4B	5.41558	6.12842	7.95997	6.41118	7.21551	7.14236
952	MSTRG.2900	GGPS1	2.82678	2.99848	6.15829	1.5544	5.16615	4.90999
953	MSTRG.2906	TBCE	17.1599	13.9403	20.1986	11.486	16.1029	14.4236
954	MSTRG.2907	B3GALNT2	5.67351	6.5144	11.0393	8.09358	7.02888	6.20567
955	MSTRG.2902	GNG4	3.8022	1.05363	0.200333	0.219604	4.46032	1.5756
956	MSTRG.2915	NID1	0.776604	0.84272	8.27891	8.05473	18.7861	13.6371
957	MSTRG.2917	GPR137B	15.7339	12.8786	24.6274	9.99541	17.8694	10.1393
958	MSTRG.2918	ERO1B	1.53232	1.26663	4.79861	1.12919	3.12605	1.46888
959	MSTRG.2921	EDARADD	11.5668	15.9885	5.47867	14.3909	5.29103	13.9448
960	MSTRG.2921	ENO1P1	11.5668	15.9885	5.47867	14.3909	5.29103	13.9448
961	MSTRG.2923	LGALS8	22.116	39.1587	15.9084	9.77545	13.8838	26.2034
962	MSTRG.2926	HEATR1	7.00331	9.06688	10.1653	13.1706	14.3184	14.5478
963	MSTRG.2932	FH	42.5912	58.7241	77.615	50.9923	65.9607	64.4494
964	MSTRG.2934	OPN3	4.05945	2.4543	7.67938	3.97101	6.9667	3.54665
965	MSTRG.2934	CHML	4.05945	2.4543	7.67938	3.97101	6.9667	3.54665
966	MSTRG.2947	AKT3	3.102	0.779713	4.80494	1.27474	8.02993	2.53432
967	MSTRG.2943	ZBTB18	0.88808	0.410886	1.03583	3.1463	1.39718	1.50838
968	MSTRG.2954	ADSS	26.9022	37.8303	19.1231	19.7295	24.1596	34.5381
969	MSTRG.2951	DESI2	9.59994	11.0471	9.47471	7.35088	12.1045	12.2412
970	MSTRG.2963	COX20	6.63178	5.25588	6.65912	4.48957	5.3079	4.02769
971	MSTRG.2964	HNRNPU	25.1649	30.6263	21.5554	28.9853	23.6804	31.1815
972	MSTRG.2965	SMYD3	6.57438	11.915	19.1099	9.28016	7.733	7.30249
973	MSTRG.2972	TFB2M	7.92096	12.0811	12.9108	10.1719	11.7188	10.7721
974	MSTRG.2973	CNST	4.40527	5.0573	10.2501	6.69047	8.31517	9.47149
975	MSTRG.2976	SCCPDH	26.9458	40.3004	48.8395	35.0396	37.5189	84.3009
976	MSTRG.2978	AHCTF1	6.5892	11.1131	10.0554	10.1272	7.68052	11.043
977	MSTRG.2983	ZNF670	2.01846	2.31168	9.74125	3.71592	3.8163	2.65392
978	MSTRG.2986	ZNF669	2.25544	2.70723	7.60907	5.65618	4.47827	2.72681
979	MSTRG.2987	ZNF124	2.57412	3.75472	3.83999	2.78955	2.61727	1.83095
980	MSTRG.2993	ZNF496	4.07349	3.16905	7.87525	10.2941	2.84064	4.3132
981	MSTRG.2994	SH3BP5L	6.3384	4.54338	5.19832	5.57858	6.06954	3.78211
982	MSTRG.2996	ZNF672	4.96758	2.89729	4.76773	7.31618	5.28996	4.69902
983	MSTRG.3000	ZNF692	3.6855	5.13099	2.92369	6.42112	2.51991	4.98686
984	MSTRG.3002	ZMYND11	11.4352	15.6959	9.71407	15.7517	11.7575	13.4458
985	MSTRG.3005	DIP2C	2.5307	0	1.69331	2.30606	1.83602	1.20944
986	MSTRG.3012	LARP4B	9.00159	10.7602	5.61638	8.77454	5.42216	6.62001
987	MSTRG.3014	GTPBP4	14.1136	25.2413	12.0105	13.0208	20.5336	20.3141
988	MSTRG.3017	IDI1	45.0567	47.0716	18.9519	30.0064	26.0603	38.9002
989	MSTRG.3022	PFKP	63.4763	44.2588	27.0975	29.5648	43.3399	28.0405
990	MSTRG.3023	PITRM1	30.4903	37.2444	18.2221	19.8209	29.5615	31.4408
991	MSTRG.3020	KLF6	17.4694	12.7446	13.693	11.3158	6.60138	3.09883
992	MSTRG.3031	U8	0.101691	0.041395	2.26712	0.850281	0.611475	3.20222
993	MSTRG.3029	AKR1C1	20.3317	39.4114	26.5125	7.60186	39.9843	117.951
994	MSTRG.3032	AKR1C2	14.2989	32.5785	61.0771	65.9969	25.9921	68.0467
995	MSTRG.3033	AL391427.1	0.533767	1.36102	0.822087	2.17778	1.15634	4.29113
996	MSTRG.3037	AKR1C3	56.0443	71.8998	214.389	148.166	130.427	424.363
997	MSTRG.3039	NET1	57.6423	80.2663	15.3532	15.596	76.3103	44.037
998	MSTRG.3045	AL365356.5	3.26819	4.42256	0.011795	0	3.77279	1.21928
999	MSTRG.3045	AL365356.3	3.26819	4.42256	0.011795	0	3.77279	1.21928
1000	MSTRG.3047	ASB13	7.38644	9.48055	5.42099	9.84225	4.62877	5.74979
1001	MSTRG.3050	GDI2	104.499	139.949	95.7099	98.8871	92.4992	107.735
1002	MSTRG.3055	FBXO18	8.58056	10.5955	9.53589	8.95455	7.98773	6.16146
1003	MSTRG.3053	RBM17	13.0859	14.8986	12.2017	11.3731	10.916	12.6156
1004	MSTRG.3057	PFKFB3	14.3712	8.38898	5.37015	2.73438	4.77951	6.02675
1005	MSTRG.3063	LINP1	14.4834	6.82937	6.94905	1.82538	15.4232	8.1907
1006	MSTRG.3065	LINC00707	0.090014	0.01348	0.043101	0	3.7316	0.641473
1007	MSTRG.3071	ATP5C1	138.369	207.954	172.421	139.174	141.075	155.19
1008	MSTRG.3076	GATA3	28.5771	15.7209	18.4341	41.783	11.5733	18.5448
1009	MSTRG.3083	PROSER2	3.03167	1.46752	0.364596	0.923903	1.2479	0.977041
1010	MSTRG.3085	UPF2	5.69385	7.02618	5.0827	4.26851	6.63598	9.05767
1011	MSTRG.3087	DHTKD1	9.95596	8.38953	4.91095	3.35259	9.08534	11.1319
1012	MSTRG.3097	NUDT5	21.9829	29.4529	14.2935	10.2592	26.63	23.7988
1013	MSTRG.3098	CDC123	32.9451	42.4119	19.2533	17.7516	38.7439	38.1011
1014	MSTRG.3089	CAMK1D	2.38529	2.84249	0.026074	0.123405	0.563882	0.027456
1015	MSTRG.3103	OPTN	16.6126	6.39829	23.3108	7.58242	11.225	6.90666
1016	MSTRG.3108	MCM10	7.99398	11.4673	4.76639	5.79711	7.45728	12.1143
1017	MSTRG.3109	PHYH	7.94642	7.50034	7.11924	8.93217	9.87089	7.25515
1018	MSTRG.3110	SEPHS1	22.3768	28.1814	6.36051	13.2782	14.439	18.2469
1019	MSTRG.3120	PRPF18	0.675736	7.66726	5.05651	2.48831	7.14273	1.85162
1020	MSTRG.3122	FRMD4A	1.79997	2.39776	0.769499	1.31117	1.29377	1.73644
1021	MSTRG.3114	FAM107B	19.022	24.549	6.18894	5.1193	15.7722	21.1339
1022	MSTRG.3119	HSPA14	14.3903	21.4721	10.9084	9.71326	16.7757	19.1299
1023	MSTRG.3142	RPP38	8.66116	12.9075	5.33392	5.87747	8.97644	9.21429
1024	MSTRG.3145	MINDY3	5.26717	4.78657	5.21809	2.48119	7.20583	3.4949
1025	MSTRG.3146	PTER	0.818704	1.08645	0.538469	0.385599	1.5188	1.32635
1026	MSTRG.3149	RSU1	21.3482	12.7381	22.8905	6.20265	17.256	7.88177
1027	MSTRG.3157	HACD1	1.87008	3.97207	1.22375	0.618105	5.34983	4.39267
1028	MSTRG.3159	STAM	10.9414	16.7978	8.44921	5.78623	15.0269	10.2789
1029	MSTRG.3167	ARL5B	6.09171	8.15753	2.44742	2.46266	6.40767	3.76642
1030	MSTRG.3161	PLXDC2	0.200854	0	2.731	0.752694	0.077611	0
1031	MSTRG.3169	NEBL	2.95618	1.77884	1.325	0.123217	1.74098	1.17577
1032	MSTRG.3180	DNAJC1	10.6035	8.27997	11.2403	3.90931	10.5068	4.88586
1033	MSTRG.3195	COMMD3	9.14882	8.33996	4.63984	5.07944	13.8107	10.2216
1034	MSTRG.3195	BMI1	9.14882	8.33996	4.63984	5.07944	13.8107	10.2216
1035	MSTRG.3189	PIP4K2A	5.98553	6.37249	3.19074	1.42383	5.42011	3.30813
1036	MSTRG.3192	MSRB2	4.11008	2.74621	2.41611	0.955801	6.52483	3.59814
1037	MSTRG.3201	OTUD1	25.3987	9.71585	4.72637	0.938481	12.0066	6.89703
1038	MSTRG.3208	ARHGAP21	14.1787	11.7328	4.31696	3.03553	12.1832	6.37815
1039	MSTRG.3213	PDSS1	3.94119	6.04168	3.8098	3.48337	6.12998	6.3651
1040	MSTRG.3221	YME1L1	27.4124	35.1655	15.7757	13.164	32.3616	33.7707
1041	MSTRG.3224	ACBD5	6.75988	8.86484	9.45351	3.53178	5.7932	7.06132
1042	MSTRG.3229	RAB18	9.40258	7.17614	7.89048	3.21445	12.981	8.41589
1043	MSTRG.3236	WAC	5.95627	11.7122	3.35519	4.49066	4.98602	10.9321
1044	MSTRG.3233	BAMBI	5.47057	2.4583	38.8188	19.1011	3.71461	3.17209
1045	MSTRG.3239	SVIL-AS1	2.72203	2.22154	5.59698	3.23409	5.20176	3.38649
1046	MSTRG.3242	SVIL	14.8304	8.07772	3.48843	4.94449	5.02234	9.07204
1047	MSTRG.3246	CKS1BP2	9.08828	13.4479	2.95756	3.34188	7.95575	12.2362
1048	MSTRG.3260	ARHGAP12	3.82006	4.2242	2.90942	1.89148	4.74734	3.58286
1049	MSTRG.3262	KIF5B	41.2086	46.5301	16.6283	19.6605	15.6189	21.5729
1050	MSTRG.3263	PPIAP31	3.81136	6.05189	1.8634	4.69077	2.84923	5.41452
1051	MSTRG.3265	EPC1	2.18558	2.82057	0.464471	2.24726	1.26187	1.33131
1052	MSTRG.3271	C1DP1	0.013996	0.23275	3.64743	2.30618	0.03714	0.139395
1053	MSTRG.3272	ITGB1	154.433	131.751	80.7928	44.9547	214.182	121.859
1054	MSTRG.3289	CUL2	8.94096	12.0214	9.11803	6.81909	9.28237	11.9398
1055	MSTRG.3297	CCNY	14.5086	11.4622	9.93403	10.1495	8.99484	7.72247
1056	MSTRG.3300	NAMPTP1	2.28559	4.12085	1.5939	1.03049	4.13782	4.67307
1057	MSTRG.3307	ZNF33A	3.37423	5.79336	1.56533	2.5583	0.616614	1.44449
1058	MSTRG.3315	ZNF33B	0.419222	2.17861	1.33292	1.50207	0.729945	2.16355
1059	MSTRG.3321	BMS1	9.79284	14.3237	11.9177	11.6283	9.07041	8.23354
1060	MSTRG.3324	CSGALNACT2	4.9117	4.13345	5.20289	2.09341	9.18949	2.99168
1061	MSTRG.3328	HNRNPF	122.092	108.987	124.726	145.925	66.0083	95.5395
1062	MSTRG.3336	ZNF32	13.0793	11.0263	6.5131	6.22886	18.5886	13.1199
1063	MSTRG.3346	C10orf10	0.688184	0.794313	4.41926	11.0862	0.099719	0.707897
1064	MSTRG.3348	ZNF22	0.018783	0.137117	12.2378	13.6322	9.62707	10.1368
1065	MSTRG.3357	ALOX5	16.593	9.58916	11.9809	11.1418	8.03815	6.98478
1066	MSTRG.3359	2023-03-08	3.82379	1.81607	4.10162	1.4459	3.05646	1.86299
1067	MSTRG.3362	WASHC2C	10.9741	8.80449	19.8852	11.8444	9.99723	8.59708
1068	MSTRG.3367	TIMM23	58.3419	65.528	48.6802	44.2517	53.747	46.184
1069	MSTRG.3369	NCOA4	68.8097	64.9186	75.4505	47.0643	76.3842	68.0461
1070	MSTRG.3372	FAM25BP	18.2142	8.50187	3.2409	2.48845	10.8526	10.1558
1071	MSTRG.3372	ANXA8L1	18.2142	8.50187	3.2409	2.48845	10.8526	10.1558
1072	MSTRG.3383	RBP3	1.11659	0.357241	1.24642	0.827952	0.612458	3.35234
1073	MSTRG.3384	ZNF488	5.94007	6.17023	5.80094	18.8685	2.55047	7.9713
1074	MSTRG.3387	ANXA8	198.03	102.5	47.561	42.1541	95.5823	106.351
1075	MSTRG.3385	FAM25G	1.52441	0.327642	0	0	2.64388	0.218625
1076	MSTRG.3398	AC245041.2	18.8879	9.74285	2.05755	2.01153	3.56192	2.80071
1077	MSTRG.3418	OGDHL	0.498506	0.030407	0	0.32158	0.198044	0.027036
1078	MSTRG.3419	PARG	4.05519	5.799	1.8885	0.466991	2.36854	2.60379
1079	MSTRG.3426	WASHC2A	11.4794	9.54418	20.6882	9.76958	7.60795	7.5567
1080	MSTRG.3429	SGMS1	6.13211	3.13893	7.22358	6.92319	3.48008	1.59796
1081	MSTRG.3447	CSTF2T	11.0889	9.57664	10.5745	7.38675	7.24289	5.26166
1082	MSTRG.3449	DKK1	31.0073	9.68389	22.2232	5.61281	48.3128	14.0654
1083	MSTRG.3469	ZWINT	33.0432	33.491	28.6558	29.4123	31.1548	38.572
1084	MSTRG.3464	CISD1	9.52315	12.179	7.0918	4.32694	9.99902	7.17119
1085	MSTRG.3465	UBE2D1	11.608	9.60873	2.58836	2.40373	10.3661	7.38664
1086	MSTRG.3470	TFAM	9.56047	14.2784	7.6136	8.88527	10.4647	11.3257
1087	MSTRG.3474	CCDC6	20.1536	20.8015	15.2982	12.4767	15.7916	12.3356
1088	MSTRG.3479	ANK3	2.26586	2.94446	3.34594	2.46306	4.13422	5.70022
1089	MSTRG.3475	CDK1	46.1211	62.7215	41.4381	26.6693	38.6705	56.3124
1090	MSTRG.3478	ARID5B	3.21698	3.74865	4.44567	4.59691	2.51681	3.14814
1091	MSTRG.3487	ZNF365	3.65016	2.94787	3.97674	1.28263	6.25649	1.78052
1092	MSTRG.3490	ADO	6.94105	7.01335	4.50758	4.08276	8.01309	5.33587
1093	MSTRG.3491	NRBF2	5.82275	6.79826	8.63809	4.81498	5.02693	6.36859
1094	MSTRG.3499	REEP3	17.0435	14.089	8.58497	8.11964	11.0821	9.56836
1095	MSTRG.3508	DNAJC12	3.33951	0.215017	11.8384	0	11.6093	0.666441
1096	MSTRG.3512	SIRT1	4.26457	4.41496	3.82807	3.29725	3.13425	3.33216
1097	MSTRG.3513	HERC4	13.9287	12.0465	17.3266	7.73601	7.2678	7.47262
1098	MSTRG.3518	PBLD	1.29427	0.668431	0.212479	0.370932	0.25126	0.591376
1099	MSTRG.3519	HNRNPH3	25.3032	35.8332	17.9466	25.4355	17.067	20.507
1100	MSTRG.3524	DNA2	5.57015	8.0465	3.2485	4.6275	2.12228	3.22132
1101	MSTRG.3527	SLC25A16	0.52029	0.985064	1.26257	1.15916	0.901016	0.727447
1102	MSTRG.3522	COX20P1	4.19753	5.16022	0.13491	0.0913	0.046025	0.100634
1103	MSTRG.3532	CCAR1	18.061	22.5833	16.9274	20.3561	16.9817	18.0139
1104	MSTRG.3535	DDX50	13.8821	17.6968	9.328	12.5039	7.51984	10.8081
1105	MSTRG.3537	DDX21	38.768	68.1661	23.6736	34.3663	41.0068	51.0567
1106	MSTRG.3540	KIF1BP	13.7418	17.5595	10.8435	9.44457	16.8354	16.6091
1107	MSTRG.3538	SRGN	0	0	7.73892	0.23779	3.97343	1.1907
1108	MSTRG.3543	VPS26A	19.0314	21.5762	26.8247	14.9313	19.9302	20.9736
1109	MSTRG.3545	SUPV3L1	7.92833	11.0508	9.49769	8.4493	10.3147	7.30877
1110	MSTRG.3549	HK1	61.8038	63.0794	52.539	42.4627	52.7047	52.5555
1111	MSTRG.3553	TSPAN15	54.9309	27.4201	47.1235	38.3421	18.0442	17.6235
1112	MSTRG.3554	C10orf35	6.05977	3.23878	11.6714	7.41751	7.29154	4.00216
1113	MSTRG.3556	H2AFY2	22.6282	20.8009	8.0671	24.7465	5.94772	10.1963
1114	MSTRG.3557	AIFM2	6.66966	6.08911	9.20666	6.478	3.97136	4.64277
1115	MSTRG.3557	TYSND1	6.66966	6.08911	9.20666	6.478	3.97136	4.64277
1116	MSTRG.3557	SAR1A	6.66966	6.08911	9.20666	6.478	3.97136	4.64277
1117	MSTRG.3555	PPA1	153.537	193.345	134.472	112.098	68.6064	78.1856
1118	MSTRG.3560	LRRC20	2.6816	4.2462	1.50395	1.00953	4.67163	1.39488
1119	MSTRG.3559	EIF4EBP2	25.4154	30.443	21.4507	21.3036	11.4257	11.8084
1120	MSTRG.3561	SGPL1	27.7579	24.575	28.3699	37.9271	15.5868	18.6952
1121	MSTRG.3562	PCBD1	39.2787	48.1398	25.9896	69.2674	9.2859	23.6889
1122	MSTRG.3563	UNC5B	11.7867	7.73179	7.90122	10.6373	1.78153	2.5896
1123	MSTRG.3565	SLC29A3	12.9082	7.03596	5.38229	6.29644	2.52057	5.1014
1124	MSTRG.3565	AL359183.1	12.9082	7.03596	5.38229	6.29644	2.52057	5.1014
1125	MSTRG.3570	VSIR	13.7695	3.15235	2.07625	2.60919	3.80068	3.34538
1126	MSTRG.3571	PSAP	343.058	253.756	620.855	193.835	165.898	146.065
1127	MSTRG.3576	ASCC1	3.06791	2.69266	2.23519	1.77041	2.07316	3.47722
1128	MSTRG.3580	ANAPC16	17.4272	16.606	8.10521	10.6685	10.5051	14.8135
1129	MSTRG.3574	DDIT4	32.2888	58.1289	27.9494	34.4808	21.0121	30.1209
1130	MSTRG.3582	DNAJB12	5.49087	4.84755	1.84359	5.14443	2.01138	2.79597
1131	MSTRG.3583	MICU1	18.111	14.9895	29.8646	14.2894	26.5107	19.9648
1132	MSTRG.3590	MCU	14.1492	16.8857	11.9449	11.9694	8.00113	10.4041
1133	MSTRG.3595	P4HA1	15.1879	18.0905	21.0488	9.11283	11.3422	7.44848
1134	MSTRG.3604	ECD	14.8165	18.5451	13.6176	11.7828	18.3628	15.7186
1135	MSTRG.3606	DNAJC9	20.0465	21.4531	13.1203	15.5688	17.93	16.6392
1136	MSTRG.3606	MRPS16	20.0465	21.4531	13.1203	15.5688	17.93	16.6392
1137	MSTRG.3599	ANXA7	52.3932	57.5755	47.6107	37.7033	53.7569	52.1575
1138	MSTRG.3616	PPP3CB	3.03183	5.10302	1.20122	1.56091	0.797116	1.18896
1139	MSTRG.3615	MYOZ1	3.25633	0.041265	0.031994	0	0.2835	0.02686
1140	MSTRG.3629	AC022400.7	2.45336	4.82691	0.646194	2.25364	1.34597	2.9516
1141	MSTRG.3626	SEC24C	14.2439	13.4574	9.94647	12.1599	11.9216	11.1416
1142	MSTRG.3631	CHCHD1	29.6827	30.0785	15.1029	21.3726	21.8241	21.9882
1143	MSTRG.3632	ZSWIM8	7.05306	2.23133	7.2768	6.9191	1.40834	0.594752
1144	MSTRG.3636	CAMK2G	18.2931	26.9701	14.2495	14.9501	16.6943	22.4484
1145	MSTRG.3634	PLAU	16.5455	13.9803	39.3288	49.6835	58.3715	21.8785
1146	MSTRG.3639	VCL	53.9988	45.9746	49.3206	52.275	33.0874	36.3315
1147	MSTRG.3641	AP3M1	12.3209	14.5775	12.1116	10.2981	11.5425	13.5027
1148	MSTRG.3642	ADK	22.0771	24.4153	40.3688	23.9726	29.9827	34.4738
1149	MSTRG.3650	KAT6B	0.776435	3.42693	0	0.28078	0.700744	0.15871
1150	MSTRG.3656	VDAC2	76.8091	118.561	52.9513	50.0309	60.4371	54.1808
1151	MSTRG.3657	COMTD1	1.73901	0.94547	0.407306	0.636715	0.088503	0.12659
1152	MSTRG.3700	DLG5	14.0269	9.42963	11.5086	15.2541	6.75699	8.85753
1153	MSTRG.3679	RPS24	233.659	320.9	218.194	242.949	184.334	237.709
1154	MSTRG.3686	ZMIZ1	8.04415	3.38678	0.430137	7.15509	6.36449	8.97477
1155	MSTRG.3680	PPIF	62.398	111.811	38.4712	74.1188	63.7784	81.3305
1156	MSTRG.3718	TMEM254	4.04555	4.06563	3.4791	5.28839	2.77395	5.64399
1157	MSTRG.3715	ANXA11	32.4166	30.1227	15.4887	25.5612	13.9084	25.4517
1158	MSTRG.3704	LINC00857	2.1713	2.21443	2.02229	1.616	3.78706	3.82944
1159	MSTRG.3716	MAT1A	0.09228	0	19.6049	0.175155	0.220512	0.078585
1160	MSTRG.3725	FAM213A	26.4733	37.8381	31.1349	18.5232	39.6879	37.1185
1161	MSTRG.3726	TSPAN14	6.72584	6.02082	4.01345	4.33902	6.53056	2.67715
1162	MSTRG.3723	GHITM	109.602	136.65	134.789	74.5001	176.265	123.875
1163	MSTRG.3728	C10orf99	0.065668	0	4.21232	29.3824	0	0
1164	MSTRG.3730	CCSER2	3.62544	2.9069	6.30588	2.87622	4.0367	4.62182
1165	MSTRG.3741	WAPL	8.73431	8.97645	7.43199	7.40352	5.37331	5.4521
1166	MSTRG.3747	MMRN2	6.83143	8.86312	1.12908	4.05905	0.792766	3.91873
1167	MSTRG.3749	SNCG	87.3876	44.5384	15.85	74.982	6.34048	35.9901
1168	MSTRG.3750	ADIRF	26.8466	16.433	14.2327	66.9888	3.92033	15.6417
1169	MSTRG.3750	FAM25A	26.8466	16.433	14.2327	66.9888	3.92033	15.6417
1170	MSTRG.3753	GLUD1	46.6099	59.4352	34.5183	52.5386	30.4846	41.0554
1171	MSTRG.3754	FAM35A	4.07406	5.36069	4.60669	4.8213	2.76245	4.1208
1172	MSTRG.3758	MINPP1	7.20863	5.75228	11.1326	2.06298	5.97483	3.57606
1173	MSTRG.3765	PAPSS2	2.00814	1.46212	27.2667	5.34267	4.13676	8.39067
1174	MSTRG.3766	ATAD1	13.7327	18.6735	11.3439	8.35653	9.50858	8.09508
1175	MSTRG.3772	PTEN	5.88112	7.42799	9.66167	5.11456	4.25973	3.65939
1176	MSTRG.3779	ANKRD22	10.1847	11.6963	24.6923	11.1996	22.0777	2.18522
1177	MSTRG.3780	STAMBPL1	0.859229	1.53374	1.36683	2.03079	2.63516	0.626755
1178	MSTRG.3783	FAS	1.3358	1.34241	1.33777	1.43529	7.80823	9.12388
1179	MSTRG.3786	LIPA	92.0616	64.8027	79.2897	23.2233	47.3346	46.77
1180	MSTRG.3787	IFIT2	15.2717	20.1494	3.05166	1.24393	2.01528	5.33954
1181	MSTRG.3787	AL353751.1	15.2717	20.1494	3.05166	1.24393	2.01528	5.33954
1182	MSTRG.3788	IFIT3	5.88551	3.70352	10.4907	6.02124	5.49897	16.1068
1183	MSTRG.3791	IFIT1	2.93788	1.15853	4.19299	0.231435	1.57563	1.59077
1184	MSTRG.3792	IFIT5	5.15073	4.95205	4.02245	1.47313	5.74295	4.93045
1185	MSTRG.3801	KIF20B	6.28393	10.3834	2.02897	2.79596	4.51046	7.28062
1186	MSTRG.3802	HTR7	3.19695	3.44932	0.243625	0.034505	1.63767	0.501125
1187	MSTRG.3804	RPP30	4.86425	5.35217	4.02496	1.98166	2.5997	3.81878
1188	MSTRG.3803	ANKRD1	30.1371	1.49067	7.05765	0.027085	6.04807	1.07211
1189	MSTRG.3807	PCGF5	9.17928	11.2342	7.64304	5.15682	5.60391	5.56234
1190	MSTRG.3806	PPP1R3C	0	0	17.0674	13.9949	3.10157	2.16568
1191	MSTRG.3813	TNKS2	13.6527	18.6335	11.7803	10.1609	17.7323	13.669
1192	MSTRG.3814	SRP9P1	9.69044	15.4138	7.8467	8.37522	7.68908	8.91579
1193	MSTRG.3815	BTAF1	6.91543	8.20485	6.46732	5.85182	6.79234	6.27766
1194	MSTRG.3823	2023-03-05	9.98746	9.80102	8.43593	6.28746	11.1326	8.61346
1195	MSTRG.3825	IDE	9.01081	12.5071	8.53573	7.99053	9.01678	12.2594
1196	MSTRG.3826	KIF11	19.2448	26.3954	12.0921	10.171	13.1199	24.3666
1197	MSTRG.3828	HHEX	1.8037	2.77112	2.20991	1.44647	0	0
1198	MSTRG.3835	MYOF	64.2205	50.8151	81.6192	108.596	51.355	76.3473
1199	MSTRG.3831	CEP55	31.9651	35.008	27.8977	12.3102	23.863	26.332
1200	MSTRG.3839	SLC35G1	1.64882	1.0062	3.9674	0.988925	1.41972	0.95474
1201	MSTRG.3847	NOC3L	3.97579	7.42033	6.40173	5.65241	6.70905	7.48196
1202	MSTRG.3856	PDLIM1	504.235	274.27	221.586	134.138	199.846	206.901
1203	MSTRG.3857	ALDH18A1	39.6033	37.8179	29.5623	28.4811	30.3906	29.1432
1204	MSTRG.3859	TCTN3	16.5636	15.9157	33.851	16.42	23.5752	12.8892
1205	MSTRG.3867	BLNK	3.79514	1.43009	17.0971	6.36673	2.70423	1.20879
1206	MSTRG.3869	TM9SF3	33.9525	41.6334	17.9946	14.81	19.5421	19.879
1207	MSTRG.3871	RPL13AP5	5.35173	5.50422	5.82433	13.421	3.90492	6.8639
1208	MSTRG.3875	ARHGAP19	3.87369	5.94215	3.48918	4.68633	2.75951	2.69255
1209	MSTRG.3878	FRAT2	7.00198	7.55664	11.6786	7.55028	4.04753	6.08017
1210	MSTRG.3880	RRP12	6.14759	6.6386	4.45421	8.35299	5.79411	5.02974
1211	MSTRG.3883	PGAM1	209.063	279.104	192.254	181.721	208.998	227.211
1212	MSTRG.3890	EXOSC1	18.1006	20.3461	21.7382	19.4864	26.998	26.4389
1213	MSTRG.3891	ZDHHC16	8.66557	5.29114	5.66563	4.52657	6.46102	5.44975
1214	MSTRG.3892	MMS19	13.8547	11.6932	14.905	16.3198	12.2955	11.9519
1215	MSTRG.3893	UBTD1	3.45906	0.82495	1.13347	1.82077	1.11963	0.962005
1216	MSTRG.3888	MORN4	3.65508	2.88498	3.23715	2.10076	3.53499	1.82281
1217	MSTRG.3886	PI4K2A	29.3878	23.2792	26.4552	16.0279	26.5181	21.2978
1218	MSTRG.3885	AVPI1	18.3191	11.8618	12.085	9.0637	11.2328	22.9327
1219	MSTRG.3889	MARVELD1	2.57702	2.40465	1.21839	4.25976	4.8181	7.40908
1220	MSTRG.3894	ZFYVE27	5.6068	0	2.6302	2.49552	3.64314	3.21274
1221	MSTRG.3895	GOLGA7B	5.00406	3.44551	0.63809	0.055546	0.318367	0.055989
1222	MSTRG.3896	CRTAC1	1.13095	0.027816	0.130479	0	0.385648	0.012484
1223	MSTRG.3897	R3HCC1L	3.42848	1.91651	2.75882	1.32111	3.68621	1.9168
1224	MSTRG.3903	HPS1	1.9058	0	6.72141	1.60422	0	1.53271
1225	MSTRG.3900	GOT1	51.3015	63.3371	56.3033	31.3152	47.4943	35.7397
1226	MSTRG.3902	SLC25A28	6.38215	6.7355	9.38427	7.27223	4.69464	5.19861
1227	MSTRG.3905	ENTPD7	8.20748	5.93187	14.5464	5.80918	13.5399	7.83202
1228	MSTRG.3906	COX15	9.46521	9.36278	10.7695	7.97895	13.3857	9.9371
1229	MSTRG.3905	CUTC	8.20748	5.93187	14.5464	5.80918	13.5399	7.83202
1230	MSTRG.3910	DNMBP	10.9277	8.74242	7.95246	6.71475	11.4658	8.47961
1231	MSTRG.3912	ERLIN1	9.09202	11.3676	10.0772	8.2246	10.3151	10.5428
1232	MSTRG.3912	CHUK	9.09202	11.3676	10.0772	8.2246	10.3151	10.5428
1233	MSTRG.3915	CWF19L1	14.2792	14.2793	13.4422	9.05067	16.3744	12.3694
1234	MSTRG.3919	BLOC1S2	32.8581	25.5299	33.9174	16.9868	56.069	50.4515
1235	MSTRG.3920	SCD	405.867	664.988	106.735	271.78	83.0247	226.527
1236	MSTRG.3921	OLMALINC	2.69399	3.56654	0.505621	0.433243	0.567933	0.402793
1237	MSTRG.3926	NDUFB8	38.8498	41.9845	31.6362	47.5477	47.8256	45.4981
1238	MSTRG.3927	HIF1AN	8.02439	7.47203	7.52848	6.00166	8.56719	7.51133
1239	MSTRG.3924	SLF2	5.6377	5.22119	3.88439	3.85631	1.59369	1.60799
1240	MSTRG.3928	MRPL43	6.90907	5.0218	2.17839	4.41765	3.21167	2.77801
1241	MSTRG.3935	SFXN3	19.1464	13.0211	16.5896	3.42369	12.7855	7.07513
1242	MSTRG.3939	DPCD	16.3081	21.2343	15.4334	6.4424	19.7013	10.4434
1243	MSTRG.3943	FBXW4	10.797	6.6852	4.19141	7.12795	5.73896	7.19299
1244	MSTRG.3945	NPM3	31.7358	28.3605	20.1356	26.9552	22.8836	21.9736
1245	MSTRG.3946	MGEA5	21.3606	19.3483	27.9846	14.4178	21.1785	16.9869
1246	MSTRG.3948	C10orf76	8.37001	8.90771	6.69379	7.57016	9.1424	8.43501
1247	MSTRG.3947	HPS6	8.6473	4.79196	2.56141	7.17762	4.17975	5.49993
1248	MSTRG.3953	LDB1	9.59456	8.57578	7.33641	10.6631	5.79836	7.56844
1249	MSTRG.3955	PPRC1	22.3347	31.9854	14.5165	29.2806	16.9216	25.5471
1250	MSTRG.3955	NOLC1	22.3347	31.9854	14.5165	29.2806	16.9216	25.5471
1251	MSTRG.3957	GBF1	17.4398	15.9017	15.0931	17.0415	15.1783	15.8257
1252	MSTRG.3958	NFKB2	4.40189	2.16637	2.16934	5.06058	2.54201	2.37461
1253	MSTRG.3961	CUEDC2	28.0663	19.5383	11.9196	19.1346	13.4557	17.0988
1254	MSTRG.3962	RPARP-AS1	3.17897	3.07607	0.710281	1.45444	2.25835	1.6864
1255	MSTRG.3965	ACTR1A	55.8439	44.3251	39.0645	34.1616	55.6741	38.7568
1256	MSTRG.3971	TRIM8	14.027	11.1203	2.78772	10.58	6.06895	9.19685
1257	MSTRG.3972	ARL3	8.84216	8.70303	7.78987	3.63545	10.3267	6.66639
1258	MSTRG.3974	WBP1L	13.2951	8.96561	9.4653	8.32745	10.4631	8.0677
1259	MSTRG.3978	BORCS7	5.30669	5.20577	2.12189	3.09413	3.22884	2.86408
1260	MSTRG.3986	NT5C2	17.239	31.0666	40.9448	30.9903	13.8793	16.8455
1261	MSTRG.3981	INA	4.30984	1.20139	0.431309	0.021199	24.7845	21.4756
1262	MSTRG.3982	PCGF6	5.16004	4.74613	3.3082	2.29363	2.68062	3.28896
1263	MSTRG.3990	USMG5	74.4662	110.983	67.5113	63.6148	57.3781	37.4903
1264	MSTRG.3991	PDCD11	9.61324	12.9046	9.84958	15.2277	3.88168	4.8798
1265	MSTRG.3997	STN1	2.79013	4.99394	2.17758	3.7857	1.94032	0.561257
1266	MSTRG.4002	SLK	16.1601	21.2336	15.1756	13.0593	12.7085	9.95819
1267	MSTRG.4005	COL17A1	13.0781	6.093	13.2865	9.66713	2.90379	3.59053
1268	MSTRG.4004	SFR1	4.86725	2.50864	2.13539	1.56803	2.96292	1.09739
1269	MSTRG.4012	GSTO1	43.4561	50.1376	43.3346	37.4438	41.5801	28.8692
1270	MSTRG.4007	ITPRIP	2.87049	0	0	0.925183	0.464197	0.859549
1271	MSTRG.4015	XPNPEP1	21.3678	20.902	26.2191	16.447	17.7576	15.4458
1272	MSTRG.4018	ADD3	12.4127	15.1596	11.2133	6.4446	7.25906	7.56127
1273	MSTRG.4019	MXI1	5.26503	3.6272	4.37085	0.449778	2.90247	0.719596
1274	MSTRG.4022	SMNDC1	7.75977	12.0203	4.6099	5.29948	5.32259	5.81734
1275	MSTRG.4025	DUSP5	29.7815	37.4801	13.0904	14.5986	9.2639	5.92482
1276	MSTRG.4026	SMC3	22.6694	31.3147	13.0123	12.3889	11.1727	15.6907
1277	MSTRG.4029	PDCD4	10.3093	7.12128	14.5318	6.76389	4.02183	4.6515
1278	MSTRG.4030	BBIP1	3.54682	3.98963	2.31007	0.963824	3.12855	1.76274
1279	MSTRG.4033	SHOC2	8.34691	7.75278	10.1057	4.82317	8.29177	5.57739
1280	MSTRG.4036	GPAM	3.03432	3.03048	6.29345	3.90499	8.80915	4.51731
1281	MSTRG.4038	ACSL5	31.908	70.2382	32.3713	69.9627	32.4355	62.4515
1282	MSTRG.4039	ZDHHC6	21.4115	30.0674	19.7384	15.6704	22.1434	19.2341
1283	MSTRG.4040	VTI1A	6.60907	5.86721	9.29274	4.77419	8.0185	6.09429
1284	MSTRG.4047	CASP7	17.9407	13.3934	19.6596	9.03725	16.5505	12.3589
1285	MSTRG.4052	DCLRE1A	6.54888	6.56546	4.82351	3.07863	6.74949	6.00446
1286	MSTRG.4056	AFAP1L2	5.37789	0	0.354738	0	0.396689	0
1287	MSTRG.4062	ABLIM1	23.4937	25.4865	21.4133	23.6166	8.65994	11.8354
1288	MSTRG.4060	TRUB1	10.0264	11.6711	6.79554	4.26282	11.8256	8.3314
1289	MSTRG.4078	PDZD8	3.53945	3.37278	4.74017	1.73676	4.54098	3.14294
1290	MSTRG.4080	EMX2OS	0.55482	0	1.3233	0.759701	0	0
1291	MSTRG.4081	EMX2	1.64593	0.93808	1.17698	1.93308	0.38552	0.693883
1292	MSTRG.4086	CACUL1	6.46383	7.6646	9.06824	3.44246	5.99884	4.74927
1293	MSTRG.4087	NANOS1	0.409767	0	0	0.143438	0.157699	0.000141
1294	MSTRG.4088	EIF3A	55.0247	66.5831	45.5807	58.408	36.7199	51.0818
1295	MSTRG.4091	SFXN4	12.9445	23.4333	9.99221	11.0126	12.3948	16.2138
1296	MSTRG.4092	PRDX3	106.565	122.133	74.3544	64.2009	132.91	150.604
1297	MSTRG.4098	RGS10	11.4906	8.78156	18.1493	12.0492	8.0358	6.17362
1298	MSTRG.4100	TIAL1	8.02274	10.2251	5.90036	7.8761	9.05361	10.934
1299	MSTRG.4099	BAG3	25.7351	19.7206	13.8469	11.3847	20.2906	21.9116
1300	MSTRG.4105	MCMBP	25.9314	37.2969	15.4374	20.8561	21.5519	29.0497
1301	MSTRG.4106	SEC23IP	8.87825	12.3992	11.4031	9.69525	10.4879	10.5775
1302	MSTRG.4101	RPL21P16	22.6046	30.6403	23.1363	33.5972	21.1287	23.9135
1303	MSTRG.4112	WDR11	11.9602	10.6259	13.8932	8.97203	15.4288	11.2725
1304	MSTRG.4114	FGFR2	12.3586	2.68016	8.78044	4.00441	6.55273	3.86544
1305	MSTRG.4115	ATE1	1.76772	1.82702	1.75024	1.73579	4.47511	2.81067
1306	MSTRG.4120	NSMCE4A	10.4991	12.1711	8.31185	11.5773	13.0804	11.4753
1307	MSTRG.4128	HTRA1	16.7108	10.1583	11.0008	1.87392	10.4653	2.47092
1308	MSTRG.4134	ACADSB	3.07913	2.55986	8.4252	5.39644	6.79528	6.70758
1309	MSTRG.4135	BUB3	12.4155	12.9798	8.62896	11.8611	13.808	11.7854
1310	MSTRG.4136	CHST15	5.29304	2.60327	0.856035	0.633443	5.3223	2.06107
1311	MSTRG.4139	OAT	169.488	129.603	16.8849	2.09787	82.9887	56.8393
1312	MSTRG.4137	NKX1-2	2.74583	1.69815	0.098712	0.011338	2.52454	0.610103
1313	MSTRG.4142	LHPP	6.7427	3.2625	0.505967	0.99489	1.95108	1.99981
1314	MSTRG.4140	ABRAXAS2	6.59628	9.01169	5.33167	5.48919	7.408	8.02332
1315	MSTRG.4150	CTBP2	7.64224	6.88916	5.21997	5.24821	5.96935	5.92577
1316	MSTRG.4158	BCCIP	17.3339	27.3775	17.2111	15.7364	19.5612	16.7063
1317	MSTRG.4170	DOCK1	8.99699	7.32835	2.86126	4.13773	6.90766	5.39053
1318	MSTRG.4174	PTPRE	2.72049	4.62936	2.2216	5.07921	4.00554	2.14293
1319	MSTRG.4176	MKI67	39.8831	55.4338	27.5116	34.9978	20.0394	42.7031
1320	MSTRG.4177	MGMT	6.39075	3.68251	1.20772	5.97756	2.34406	4.07797
1321	MSTRG.4179	LINC00959	1.20878	0.917169	0.09952	0.298478	0.21659	0.423101
1322	MSTRG.4183	GLRX3	18.269	23.3906	19.3157	12.6639	19.0149	14.0577
1323	MSTRG.4185	BNIP3	1.2398	4.5321	4.64074	1.16778	2.85148	1.24766
1324	MSTRG.4188	DPYSL4	1.18892	0.376958	0.12314	0.182719	0.480574	0.381444
1325	MSTRG.4191	INPP5A	11.0367	9.99027	3.50283	6.09327	7.88864	7.13376
1326	MSTRG.4197	TUBGCP2	12.5565	12.0084	6.63529	10.5089	5.50439	5.0108
1327	MSTRG.4199	ZNF511	8.77227	6.74743	2.44172	7.83371	1.41645	4.77731
1328	MSTRG.4195	ECHS1	50.6356	59.2296	48.4625	90.8732	62.0019	71.8227
1329	MSTRG.4204	MTG1	6.61054	5.68256	2.77432	7.36839	2.79262	5.1535
1330	MSTRG.4220	BET1L	6.24233	5.90087	4.50161	5.50036	5.80614	3.15136
1331	MSTRG.4224	RIC8A	13.9786	8.09209	9.85074	16.1232	12.6187	10.452
1332	MSTRG.4226	PSMD13	32.2981	39.0388	32.9792	24.7469	41.2272	35.0944
1333	MSTRG.4206	IFITM2	1.82802	0.432439	0.0488854	0.0141793	0.0343315	0.051321
1334	MSTRG.4206	IFITM1	1.82802	0.432439	0.0488854	0.0141793	0.0343315	0.051321
1335	MSTRG.4209	IFITM3	21.8606	8.18867	4.15405	18.9766	7.41926	12.2735
1336	MSTRG.4214	B4GALNT4	1.9345	0.34639	0.028723	0.017422	1.06934	0.676482
1337	MSTRG.4230	PKP3	10.1497	4.77531	1.64212	8.85261	2.47772	4.72299
1338	MSTRG.4228	PTDSS2	3.91339	1.72953	4.11478	3.28295	2.09626	2.11688
1339	MSTRG.4234	RNH1	7.96512	3.82241	0.433039	4.22446	2.7317	5.0325
1340	MSTRG.4236	HRAS	15.4364	8.41928	4.91352	15.4992	7.88943	10.6417
1341	MSTRG.4240	RASSF7	3.15748	1.50521	0.534848	4.30443	0.265152	0.903756
1342	MSTRG.4246	EPS8L2	11.3244	4.11485	0.686083	6.59346	4.85368	14.3859
1343	MSTRG.4243	TALDO1	84.6599	76.2856	65.4447	84.4914	53.1184	93.821
1344	MSTRG.4249	GATD1	4.40307	0.851127	1.29855	2.06944	0.965731	1.74813
1345	MSTRG.4255	RPLP2	121.786	71.5272	55.8412	119.71	49.2851	67.8335
1346	MSTRG.4256	PNPLA2	6.01746	4.01247	0.574516	1.21692	1.45461	3.98936
1347	MSTRG.4259	CD151	57.6488	27.3193	14.3748	29.8895	33.4009	27.0908
1348	MSTRG.4260	POLR2L	16.4695	7.86959	8.44587	23.3709	9.47906	11.4959
1349	MSTRG.4263	CHID1	4.85214	1.70922	0.869995	3.3609	0.292462	2.47751
1350	MSTRG.4267	TOLLIP	6.45338	3.7376	6.64276	9.68952	5.84552	4.74119
1351	MSTRG.4269	MOB2	3.24508	2.14588	4.18903	5.54148	2.92499	3.01283
1352	MSTRG.4276	AC068580.4	75.8722	45.3547	85.5305	121.381	24.7627	73.0073
1353	MSTRG.4276	CTSD	75.8722	45.3547	85.5305	121.381	24.7627	73.0073
1354	MSTRG.4278	MRPL23	13.7761	9.80263	10.4081	20.2673	8.89692	10.4719
1355	MSTRG.4285	H19	42.0418	79.9684	0.0237022	0.0148003	0.0195292	1.5984
1356	MSTRG.4289	IGF2	24.157	31.9959	0.0645788	0.0277193	3.51152	2.64056
1357	MSTRG.4299	CD81	39.9479	20.2537	51.0729	61.1527	27.3302	27.0457
1358	MSTRG.4292	TSSC4	1.777	0.924492	1.52018	5.2817	0.613485	0.615607
1359	MSTRG.4311	NAP1L4	28.2812	32.8429	50.3608	56.3961	27.2021	30.8179
1360	MSTRG.4314	CARS	8.95577	14.4341	20.5343	11.008	23.7114	18.8206
1361	MSTRG.4328	ZNF195	0.549946	0.44068	5.65882	3.89889	1.36591	1.53904
1362	MSTRG.4338	NUP98	9.27665	9.40796	24.0628	27.3879	10.7329	15.4179
1363	MSTRG.4341	PGAP2	0.813177	1.30128	5.5267	1.81635	3.14698	1.35813
1364	MSTRG.4329	RHOG	12.5598	9.95303	14.8169	25.2812	8.68944	9.82128
1365	MSTRG.4331	STIM1	6.87511	4.41346	9.29947	5.62642	4.85725	2.79583
1366	MSTRG.4343	RRM1	37.8857	48.8786	28.2613	35.5597	36.9906	57.2108
1367	MSTRG.4345	TRIM21	6.12315	4.30868	12.3026	8.0281	12.1335	7.86618
1368	MSTRG.4372	TRIM6	0.563592	0.0754218	3.31786	2.58449	1.773	1.97265
1369	MSTRG.4372	TRIM34	0.563592	0.0754218	3.31786	2.58449	1.773	1.97265
1370	MSTRG.4373	TRIM5	0.703554	1.01466	7.05428	5.0036	4.37496	5.74048
1371	MSTRG.4374	TRIM22	1.67117	0.304897	2.2967	1.92044	1.71526	10.6801
1372	MSTRG.4391	SMPD1	2.13973	0.754661	2.11172	3.24819	1.68101	1.54833
1373	MSTRG.4408	TIMM10B	4.17765	4.6116	13.596	11.911	5.5702	3.96738
1374	MSTRG.4412	ILK	24.1206	14.0846	47.9718	36.0605	19.8189	17.008
1375	MSTRG.4413	TAF10	3.82467	3.77371	6.34964	8.04094	4.25013	3.49872
1376	MSTRG.4414	TPP1	11.5108	6.2046	73.6327	20.3742	16.8716	10.9608
1377	MSTRG.4393	MRPL17	10.7394	10.3328	16.0625	25.0337	10.5609	10.5992
1378	MSTRG.4423	SYT9	0	0	11.9779	6.90074	0.160284	0.037981
1379	MSTRG.4427	PPFIBP2	2.76876	3.63107	5.77111	16.6496	1.41599	4.73347
1380	MSTRG.4416	EIF3F	10.0667	10.1784	23.0903	28.0347	10.8198	9.19727
1381	MSTRG.4459	RPL27A	40.988	42.4193	70.599	122.696	36.4783	37.0003
1382	MSTRG.4460	ST5	2.79296	1.77839	4.32612	5.24097	2.10177	1.11572
1383	MSTRG.4465	AKIP1	10.182	5.42143	12.7585	9.72907	8.29108	6.95879
1384	MSTRG.4443	TMEM9B	12.6138	14.9312	16.3989	13.8738	12.5592	10.852
1385	MSTRG.4445	NRIP3	0	0	3.417	0.342138	4.0878	0.469163
1386	MSTRG.4450	DENND5A	1.77501	2.54025	11.3645	5.99752	4.17884	1.93287
1387	MSTRG.4452	TMEM41B	4.84607	6.09357	10.0851	6.14004	7.3925	5.61956
1388	MSTRG.4454	IPO7	20.061	29.0978	43.5205	47.3589	23.7973	28.1208
1389	MSTRG.4470	ZNF143	2.1475	1.88645	3.32095	2.9954	2.90017	2.01359
1390	MSTRG.4471	WEE1	6.85621	8.61338	18.5815	14.5026	5.85917	7.05683
1391	MSTRG.4473	SWAP70	15.5508	13.1243	30.8726	21.944	7.73998	7.83718
1392	MSTRG.4476	SBF2-AS1	1.8773	0.260791	10.1981	0.36307	0.480993	0.383917
1393	MSTRG.4477	SBF2	2.7717	3.5433	4.11532	4.73174	1.97386	2.11565
1394	MSTRG.4484	ADM	6.43449	1.06849	10.898	4.72393	1.57067	0.866546
1395	MSTRG.4488	MTRNR2L8	4.89903	4.30399	14.1827	5.27222	6.16842	3.9726
1396	MSTRG.4488	RNF141	4.89903	4.30399	14.1827	5.27222	6.16842	3.9726
1397	MSTRG.4487	CTR9	8.76432	8.11658	42.575	20.7752	17.728	11.5024
1398	MSTRG.4494	EIF4G2	75.8945	111.786	170.802	244.506	89.1209	103.608
1399	MSTRG.4496	ZBED5	5.86353	8.32875	7.23987	8.79074	7.58335	7.38393
1400	MSTRG.4497	ZBED5-AS1	14.8805	9.92378	8.79837	4.75785	21.7683	14.7152
1401	MSTRG.4499	GALNT18	1.00106	0	4.80327	0.867532	1.62337	0.680345
1402	MSTRG.4504	USP47	13.8833	14.1496	8.7832	6.86941	4.86014	4.48757
1403	MSTRG.4506	DKK3	3.88595	0.0995518	10.6816	0.289906	0.0818913	0
1404	MSTRG.4513	MICAL2	23.5699	17.8121	7.20968	12.6164	6.35637	6.10358
1405	MSTRG.4507	PARVA	13.6938	13.3921	2.99833	11.513	3.38674	5.50896
1406	MSTRG.4530	BTBD10	28.8035	28.5923	19.7554	14.6292	13.1773	9.33127
1407	MSTRG.4524	FAR1	14.3831	15.167	14.9115	9.65716	6.5204	5.90146
1408	MSTRG.4531	RRAS2	14.2852	13.6082	12.1957	5.82181	10.8504	6.26436
1409	MSTRG.4532	COPB1	55.1966	70.9147	53.9993	44.2979	39.5264	40.3664
1410	MSTRG.4532	AC018523.2	55.1966	70.9147	53.9993	44.2979	39.5264	40.3664
1411	MSTRG.4532	PSMA1	55.1966	70.9147	53.9993	44.2979	39.5264	40.3664
1412	MSTRG.4542	C11orf58	31.8182	34.5369	31.4798	34.3147	25.713	20.6135
1413	MSTRG.4546	AC116533.1	17.407	19.4396	18.9086	29.5993	17.1189	13.7524
1414	MSTRG.4547	OR7E14P	3.64934	5.88263	2.02201	4.60535	1.97729	1.48501
1415	MSTRG.4549	RPS13	31.2481	41.7275	42.2359	40.3219	15.4295	14.6886
1416	MSTRG.4554	NUCB2	4.27787	3.35051	22.4265	2.43629	5.08412	2.34913
1417	MSTRG.4557	SERGEF	3.35689	4.59656	2.7618	4.61659	1.77668	1.52667
1418	MSTRG.4558	SAAL1	13.327	16.1276	22.3526	16.5958	8.09319	7.61885
1419	MSTRG.4560	HPS5	5.07262	0.405172	4.31045	1.90444	4.49096	3.81647
1420	MSTRG.4561	GTF2H1	12.0974	12.7652	26.0092	15.9998	11.9373	10.9593
1421	MSTRG.4562	LDHA	160.964	338.743	205.27	96.4501	89.3425	109.217
1422	MSTRG.4564	TSG101	42.6005	45.5337	29.8481	29.5139	26.5138	19.478
1423	MSTRG.4567	UEVLD	8.31739	7.29531	13.9174	5.87776	5.93112	5.19814
1424	MSTRG.4572	SPTY2D1	7.62697	7.34404	13.3141	8.87214	6.72101	4.92071
1425	MSTRG.4573	TMEM86A	1.94727	0	11.3236	2.26943	1.38643	0.228808
1426	MSTRG.4577	ZDHHC13	15.7246	16.1487	16.7883	13.1495	10.1448	6.29074
1427	MSTRG.4580	E2F8	4.69963	7.20029	5.38803	8.10157	2.18682	3.21934
1428	MSTRG.4596	HTATIP2	10.6219	7.16319	40.0707	10.6436	28.4391	24.6585
1429	MSTRG.4597	PRMT3	7.70533	11.7188	3.98709	6.02411	3.23612	6.33828
1430	MSTRG.4604	FANCF	4.13635	3.50865	3.79912	4.21907	2.79158	1.75661
1431	MSTRG.4607	SVIP	4.9873	5.0141	10.5287	5.71	3.08757	1.68883
1432	MSTRG.4617	MUC15	0.715796	0	0.940324	0	0.520932	0.111289
1433	MSTRG.4622	BBOX1-AS1	2.86645	0.317159	1.23101	1.53377	1.45071	0.687891
1434	MSTRG.4618	CCDC34	7.27929	7.43967	10.2575	5.97798	7.22182	6.81229
1435	MSTRG.4624	LGR4	9.97547	7.72586	9.71192	4.87631	5.22128	3.46083
1436	MSTRG.4626	LIN7C	2.97069	3.40818	5.30414	4.67065	2.68821	2.45026
1437	MSTRG.4635	KIF18A	5.95672	7.15034	3.9326	3.18267	2.49817	3.52613
1438	MSTRG.4646	ARL14EP	4.79571	4.735	6.96383	5.13322	3.25833	2.93313
1439	MSTRG.4673	IMMP1L	2.29237	7.74743	3.48931	5.96422	5.53585	4.53219
1440	MSTRG.4677	RCN1	59.5529	62.4374	122.224	66.1219	20.4215	18.9023
1441	MSTRG.4650	EIF3M	27.0397	34.9352	41.6671	27.7273	19.4167	17.8884
1442	MSTRG.4654	PRRG4	9.51935	4.73834	13.1027	3.3008	7.08073	2.62546
1443	MSTRG.4656	QSER1	7.38435	10.4473	5.62807	6.48996	3.85401	5.19689
1444	MSTRG.4655	DEPDC7	1.97242	0	4.14253	0.527241	3.63486	2.90588
1445	MSTRG.4658	CSTF3	10.2	12.9587	14.7785	16.7055	7.88184	8.62561
1446	MSTRG.4662	HIPK3	9.81769	10.4833	6.46232	6.1902	6.52263	6.74344
1447	MSTRG.4667	CD59	63.4986	41.2043	82.4876	38.6207	103.115	41.6835
1448	MSTRG.4687	FBXO3	2.01079	1.15436	7.50371	5.19026	0.830658	3.5827
1449	MSTRG.4688	CAPRIN1	64.8051	81.9925	60.0113	82.5461	35.5513	49.2402
1450	MSTRG.4689	NAT10	19.451	25.7172	26.2008	40.5532	14.0095	15.9043
1451	MSTRG.4690	ABTB2	1.93551	2.04981	4.54497	4.89233	1.55612	0.743198
1452	MSTRG.4693	CAT	36.8151	48.284	95.6358	73.0503	23.6207	22.8575
1453	MSTRG.4694	ELF5	0.367215	2.57878	23.3244	11.8691	0.735714	0.969719
1454	MSTRG.4695	EHF	40.774	46.9098	64.7811	56.3422	28.5085	24.7066
1455	MSTRG.4698	APIP	15.3709	26.1129	13.4787	14.6184	5.20699	6.75958
1456	MSTRG.4699	PDHX	7.9939	9.76113	12.1924	9.55709	6.86334	6.8269
1457	MSTRG.4703	CD44	81.6111	81.6189	57.9738	23.9673	82.5966	26.5713
1458	MSTRG.4710	PAMR1	0	0	40.0933	3.41861	0	0
1459	MSTRG.4701	FJX1	1.14519	0.960021	8.27731	14.2526	2.22899	1.07442
1460	MSTRG.4702	TRIM44	10.4491	11.3876	9.26504	10.1692	5.82533	6.7362
1461	MSTRG.4717	COMMD9	13.6872	9.39334	30.6085	11.5962	14.5807	5.96572
1462	MSTRG.4726	C11orf74	4.81785	1.97335	6.84063	0.906372	7.45436	2.22621
1463	MSTRG.4727	API5	16.9291	18.1228	23.9564	17.2572	9.73758	9.96932
1464	MSTRG.4735	HSD17B12	18.6041	30.0173	28.4133	16.6124	14.7067	13.1687
1465	MSTRG.4743	ALKBH3	10.9726	8.32925	12.1186	6.39735	8.62603	6.04553
1466	MSTRG.4747	EXT2	32.6124	23.599	59.9386	20.5142	39.9041	19.7595
1467	MSTRG.4748	CD82	16.9152	10.3589	9.46347	6.81136	7.79539	7.22693
1468	MSTRG.4755	TP53I11	5.41827	1.44907	3.70847	1.72016	3.87615	1.07903
1469	MSTRG.4760	SLC35C1	6.13404	4.47098	9.52794	10.7698	5.22345	5.06466
1470	MSTRG.4761	CRY2	4.21643	2.98584	4.51029	6.27593	2.59734	3.78319
1471	MSTRG.4762	MAPK8IP1	2.42951	0.335431	0.641438	0.109604	2.38229	0.400617
1472	MSTRG.4765	PEX16	3.58086	0.77012	0.87511	1.08126	1.20299	0.572063
1473	MSTRG.4766	LARGE2	4.08384	0	0	0.378052	1.14306	0.413803
1474	MSTRG.4771	DGKZ	5.95878	2.88814	1.70905	4.95443	1.53098	3.31802
1475	MSTRG.4769	MDK	10.1833	10.2666	0.132967	0.153403	13.1224	20.6518
1476	MSTRG.4772	AMBRA1	1.76464	2.63975	0.859538	3.5168	2.17806	1.17066
1477	MSTRG.4773	AC024293.1	5.69521	10.2489	5.73865	7.80427	4.12673	5.12891
1478	MSTRG.4779	ATG13	9.44803	6.9654	6.79546	6.19101	10.8712	9.48356
1479	MSTRG.4776	ARHGAP1	13.2497	10.6692	7.82936	27.2131	12.9594	14.9332
1480	MSTRG.4777	ZNF408	3.6873	1.82408	1.57571	7.10319	2.49454	2.46262
1481	MSTRG.4780	CKAP5	28.7744	38.6766	30.7496	31.7314	29.3189	39.2785
1482	MSTRG.4783	C11orf49	5.98009	1.77092	2.94475	1.32666	4.8198	6.39278
1483	MSTRG.4786	ARFGAP2	25.6976	18.7766	15.8882	34.3471	22.6992	28.1045
1484	MSTRG.4787	PACSIN3	13.3383	9.23388	5.52557	16.5466	7.22956	14.8617
1485	MSTRG.4793	DDB2	11.0326	10.511	4.5569	10.09	16.9242	33.9425
1486	MSTRG.4795	ACP2	7.86229	5.26083	12.5211	12.2359	9.28265	7.92876
1487	MSTRG.4797	MADD	6.43461	2.66508	5.95102	12.5366	3.93477	9.20625
1488	MSTRG.4792	PSMC3	103.79	93.9744	75.2319	98.0375	105.214	109.46
1489	MSTRG.4800	CELF1	8.17299	9.83392	11.2738	15.4638	9.20104	11.4473
1490	MSTRG.4803	PTPMT1	17.0123	23.589	17.7577	24.4678	25.7471	32.3568
1491	MSTRG.4804	KBTBD4	3.76767	3.28527	1.93999	4.75533	2.74596	4.06296
1492	MSTRG.4803	NDUFS3	17.0123	23.589	17.7577	24.4678	25.7471	32.3568
1493	MSTRG.4799	MTCH2	30.7552	34.5437	58.703	50.9238	52.0317	50.6759
1494	MSTRG.4807	FNBP4	2.16297	2.11678	2.54904	3.63358	1.8689	2.53687
1495	MSTRG.4808	NUP160	18.3166	21.4968	15.3491	18.5988	22.4944	28.081
1496	MSTRG.4812	PTPRJ	3.40304	4.0666	5.61772	3.12609	1.28159	1.61163
1497	MSTRG.4817	TNKS1BP1	24.5582	10.6071	18.7321	30.3056	13.3007	15.2392
1498	MSTRG.4819	SSRP1	43.9054	58.2865	41.1714	52.1837	52.7577	69.1926
1499	MSTRG.4820	RTN4RL2	0.390425	0	0.127041	0	0.280164	0
1500	MSTRG.4824	TIMM10	16.9826	17.6436	18.9153	13.5471	26.3731	18.4609
1501	MSTRG.4826	UBE2L6	15.9139	3.36113	57.2428	21.3432	43.8367	47.5531
1502	MSTRG.4828	CLP1	6.66764	7.31353	8.44485	5.78058	12.2692	9.84387
1503	MSTRG.4831	ZDHHC5	49.9387	38.9138	43.5321	43.4078	40.2831	35.1494
1504	MSTRG.4832	MED19	11.2375	9.59104	8.16789	7.91866	10.0394	8.81171
1505	MSTRG.4837	TMX2	66.9576	71.0566	59.0564	58.8895	68.045	92.3586
1506	MSTRG.4837	SELENOH	66.9576	71.0566	59.0564	58.8895	68.045	92.3586
1507	MSTRG.4837	CTNND1	66.9576	71.0566	59.0564	58.8895	68.045	92.3586
1508	MSTRG.4834	LPXN	0.362322	0.155598	27.8424	18.9055	25.5483	29.2949
1509	MSTRG.4835	ZFP91	12.0169	15.182	26.7027	27.6617	27.998	31.3755
1510	MSTRG.4842	FAM111B	11.287	10.3405	16.4733	14.5531	11.8939	15.2296
1511	MSTRG.4844	FAM111A	0.573681	1.12688	1.15156	0.38213	1.89541	2.95881
1512	MSTRG.4840	DTX4	32.1714	46.8418	34.5437	49.0345	18.3576	30.7697
1513	MSTRG.4845	OSBP	19.2713	21.2626	30.1261	24.1887	25.7189	26.2824
1514	MSTRG.4848	PATL1	16.4881	22.5469	13.0221	20.1306	15.7282	20.5715
1515	MSTRG.4850	STX3	6.64899	7.57728	33.8319	10.7786	6.87055	5.5635
1516	MSTRG.4854	FABP5P7	1.72691	2.58904	18.2576	19.6357	26.1676	19.2337
1517	MSTRG.4855	MRPL16	30.7898	36.9366	50.5227	52.7024	53.3931	41.4129
1518	MSTRG.4857	TCN1	0.527433	1.9744	1.12772	0.058506	11.5661	0.18642
1519	MSTRG.4862	CCDC86	19.5013	13.9316	19.2022	21.279	18.1377	14.0911
1520	MSTRG.4863	PRPF19	75.4561	77.8097	67.0025	88.3025	81.6494	89.8839
1521	MSTRG.4868	TMEM109	44.1567	35.4938	22.8616	32.901	35.7735	36.346
1522	MSTRG.4870	TMEM132A	3.00167	0.138399	0.371028	1.26948	0.3747	0.0154648
1523	MSTRG.4865	VPS37C	5.22391	4.22078	2.25684	6.9985	1.8679	3.83832
1524	MSTRG.4875	DDB1	75.846	79.0122	87.7329	98.8171	70.0933	90.0045
1525	MSTRG.4876	TKFC	6.26505	3.85208	2.36223	7.16833	4.36418	5.6896
1526	MSTRG.4877	CYB561A3	15.5492	4.43364	5.65648	12.1712	7.39521	11.2188
1527	MSTRG.4878	TMEM138	19.357	15.0068	46.9671	22.5111	32.7593	20.4451
1528	MSTRG.4874	TMEM216	0	0	3.30842	3.55075	0	0
1529	MSTRG.4882	CPSF7	24.6177	27.9178	19.0498	33.3029	14.3964	20.1214
1530	MSTRG.4884	SDHAF2	7.41804	8.50516	9.58153	10.2361	13.1376	11.9144
1531	MSTRG.4884	AP003108.2	7.41804	8.50516	9.58153	10.2361	13.1376	11.9144
1532	MSTRG.4879	SYT7	2.76199	1.25984	16.5038	10.6703	1.4984	0.133945
1533	MSTRG.4891	TMEM258	19.7145	26.9959	15.1613	23.4102	22.9749	21.3346
1534	MSTRG.4892	FEN1	23.8531	22.9227	25.681	28.1454	23.7738	32.5894
1535	MSTRG.4893	FADS1	12.5187	7.95165	25.8872	11.3928	45.8901	66.7326
1536	MSTRG.4892	FADS2	23.8531	22.9227	25.681	28.1454	23.7738	32.5894
1537	MSTRG.4886	FADS3	1.3452	0.421197	8.96485	1.9937	4.61808	3.53983
1538	MSTRG.4887	RAB3IL1	0.354142	0.013217	1.86604	0.183235	0.350909	0.280856
1539	MSTRG.4894	BEST1	6.58899	7.83549	225.215	0.0252832	0.372064	0
1540	MSTRG.4895	FTH1	391.062	676.307	3956.55	1354.04	946.763	2291.93
1541	MSTRG.4900	INCENP	9.315	4.75015	4.53318	5.85431	3.43863	7.65264
1542	MSTRG.4902	ASRGL1	0.117557	0.444428	12.5401	0.500106	3.85981	0.58491
1543	MSTRG.4905	AHNAK	44.5886	55.0521	42.9968	29.029	45.7267	52.2151
1544	MSTRG.4908	EEF1G	161.825	185.267	175.705	257.276	119.103	175.234
1545	MSTRG.4908	AP002990.1	161.825	185.267	175.705	257.276	119.103	175.234
1546	MSTRG.4910	MTA2	34.2779	35.5536	26.4244	42.4115	25.5065	41.7304
1547	MSTRG.4910	EML3	34.2779	35.5536	26.4244	42.4115	25.5065	41.7304
1548	MSTRG.4913	B3GAT3	5.23638	3.04074	1.26472	3.20043	1.7088	1.82676
1549	MSTRG.4914	GANAB	99.1762	115.846	124.207	143.039	112.157	148.687
1550	MSTRG.4915	INTS5	8.22485	7.90106	4.84614	11.5847	7.08883	9.92719
1551	MSTRG.4915	C11orf98	8.22485	7.90106	4.84614	11.5847	7.08883	9.92719
1552	MSTRG.4915	LBHD1	8.22485	7.90106	4.84614	11.5847	7.08883	9.92719
1553	MSTRG.4917	UQCC3	2.32916	1.02597	0.721065	2.8565	1.54872	1.72804
1554	MSTRG.4918	UBXN1	40.3668	22.0159	23.7216	28.7628	33.2989	25.982
1555	MSTRG.4921	BSCL2	32.7826	38.8268	17.3001	24.8685	32.4203	47.2021
1556	MSTRG.4921	HNRNPUL2-BSCL2	32.7826	38.8268	17.3001	24.8685	32.4203	47.2021
1557	MSTRG.4921	HNRNPUL2	32.7826	38.8268	17.3001	24.8685	32.4203	47.2021
1558	MSTRG.4920	TTC9C	3.80514	6.92306	3.87038	2.77893	3.79242	7.43342
1559	MSTRG.4923	POLR2G	26.7659	37.6672	23.9184	41.2153	46.3304	60.2118
1560	MSTRG.4928	TAF6L	4.07054	3.80657	1.31646	7.5602	1.89752	3.97014
1561	MSTRG.4931	TMEM179B	24.2181	15.4517	27.979	17.6086	25.1848	15.5511
1562	MSTRG.4929	TMEM223	11.1614	12.6214	7.28338	9.6613	15.3962	16.3331
1563	MSTRG.4932	NXF1	8.8426	10.2776	10.7157	17.6342	10.1893	13.6612
1564	MSTRG.4924	STX5	14.3986	10.9808	8.66195	10.4591	14.8841	13.6167
1565	MSTRG.4935	WDR74	12.4885	13.053	6.18426	10.2469	14.204	14.0082
1566	MSTRG.4943	SNHG1	14.5111	25.4355	15.453	22.7311	13.1009	21.0974
1567	MSTRG.4944	SLC3A2	21.0868	20.2444	27.8096	11.4712	51.8268	40.9992
1568	MSTRG.4936	RARRES3	9.96694	8.09365	4.92869	3.26475	13.7926	82.0116
1569	MSTRG.4938	PLA2G16	32.3964	37.2561	9.93374	1.95663	28.373	40.5399
1570	MSTRG.4940	ATL3	4.56074	4.13855	5.68942	5.4132	8.37586	9.26346
1571	MSTRG.4945	RTN3	33.3618	43.8806	32.2237	20.3875	37.2628	35.3139
1572	MSTRG.4949	C11orf84	6.62501	1.54175	2.26346	7.94067	1.29985	4.34051
1573	MSTRG.4950	MARK2	4.26896	4.96393	2.769	4.7521	1.87665	4.46956
1574	MSTRG.4952	NAA40	7.96941	8.44655	12.3853	10.8546	8.18894	10.3393
1575	MSTRG.4953	COX8A	75.482	62.1349	36.9667	82.5899	53.8555	61.2542
1576	MSTRG.4953	OTUB1	75.482	62.1349	36.9667	82.5899	53.8555	61.2542
1577	MSTRG.4954	MACROD1	1.10465	0.204735	0.017435	0	0.213874	0.582933
1578	MSTRG.4957	STIP1	84.4415	113.712	100.643	110.813	116.507	134.814
1579	MSTRG.4960	TRPT1	0.789422	3.96127	1.35176	1.06846	3.19383	0.554733
1580	MSTRG.4961	NUDT22	3.41035	1.09412	1.05623	1.8465	1.38759	1.81974
1581	MSTRG.4963	VEGFB	11.1606	8.60283	10.1716	11.1161	12.6945	10.7071
1582	MSTRG.4958	FKBP2	19.7254	13.2882	10.2618	19.4623	10.7674	14.0911
1583	MSTRG.4964	PPP1R14B	27.1883	22.7029	9.86839	25.3808	21.8235	20.8886
1584	MSTRG.4965	AP001453.2	2.54135	2.64079	0.241497	1.99915	2.86518	2.27906
1585	MSTRG.4966	PLCB3	13.9973	10.3342	9.95779	13.5087	9.64449	10.4744
1586	MSTRG.4967	BAD	14.242	4.7308	4.09114	8.70738	8.65112	7.65768
1587	MSTRG.4968	GPR137	6.81964	2.68497	1.73309	4.78491	0.723755	1.64288
1588	MSTRG.4969	ESRRA	10.8508	8.38942	3.79954	13.6682	7.30278	7.96574
1589	MSTRG.4971	TRMT112	62.5535	55.406	61.3735	69.553	61.0443	61.8946
1590	MSTRG.4972	PRDX5	240.951	101.207	121.544	193.78	231.52	193.29
1591	MSTRG.4973	RPS6KA4	12.3103	10.2157	5.39637	9.22723	10.6489	9.74294
1592	MSTRG.4974	SF1	33.0687	31.8437	27.6059	55.6092	28.9947	35.0634
1593	MSTRG.4977	MEN1	12.4151	8.64943	10.0738	16.5088	8.43274	8.6461
1594	MSTRG.4978	CDC42BPG	4.76017	2.13311	1.97707	4.71007	2.78616	3.85352
1595	MSTRG.4979	EHD1	7.36561	2.71133	3.34107	5.09645	3.2031	4.07279
1596	MSTRG.4981	ATG2A	0.006063	0	0	0.153358	0.001243	1.05593
1597	MSTRG.4982	PPP2R5B	2.27396	0.956291	4.03298	2.54816	4.00718	1.85403
1598	MSTRG.4984	ARL2	12.6995	9.09448	6.80125	10.443	10.444	9.57352
1599	MSTRG.4984	SNX15	12.6995	9.09448	6.80125	10.443	10.444	9.57352
1600	MSTRG.4990	CDCA5	27.6055	30.4197	18.8548	30.7014	22.9605	34.0992
1601	MSTRG.4991	ZFPL1	11.6086	4.93463	2.69156	9.31376	2.30552	4.07301
1602	MSTRG.4993	VPS51	3.63434	3.24991	0.802218	3.60221	1.91048	3.71486
1603	MSTRG.4993	TM7SF2	3.63434	3.24991	0.802218	3.60221	1.91048	3.71486
1604	MSTRG.4997	FAU	40.6038	26.4792	23.4818	43.9097	26.0573	25.3526
1605	MSTRG.4998	MRPL49	42.737	34.2593	27.4935	41.7098	35.7727	48.3643
1606	MSTRG.4997	SYVN1	40.6038	26.4792	23.4818	43.9097	26.0573	25.3526
1607	MSTRG.5000	AP003068.2	2.44134	2.61269	0	2.74788	1.23935	0.654871
1608	MSTRG.5001	CAPN1	126.675	72.0523	51.7721	172.482	47.6576	101.014
1609	MSTRG.5002	POLA2	7.61968	8.1271	6.18903	6.54454	8.41785	9.23091
1610	MSTRG.5003	CDC42EP2	1.64151	0.904029	2.04897	1.3482	1.90579	4.33037
1611	MSTRG.5004	DPF2	14.0277	14.1994	11.0503	18.6405	12.728	14.9744
1612	MSTRG.5005	FRMD8	11.9385	0.297775	0.00930295	5.01816	1.05121	3.3578
1613	MSTRG.5006	NEAT1	4.279	3.37844	9.02832	3.25358	3.23457	3.39172
1614	MSTRG.5008	MALAT1	3.22235	3.44251	7.00926	5.37693	1.9242	3.21408
1615	MSTRG.5012	SCYL1	12.8403	7.95371	5.8019	19.5802	5.74131	10.2477
1616	MSTRG.5013	LTBP3	2.8434	0.001999	0	0	0.917968	0.988082
1617	MSTRG.5011	SSSCA1	15.7358	5.27886	5.9308	8.14044	5.96733	4.31562
1618	MSTRG.5011	FAM89B	15.7358	5.27886	5.9308	8.14044	5.96733	4.31562
1619	MSTRG.5015	EHBP1L1	16.172	13.2371	5.16581	6.40167	14.2022	10.4706
1620	MSTRG.5016	MAP3K11	5.68715	2.82018	2.25735	6.99919	2.16649	2.68533
1621	MSTRG.5017	PCNX3	7.45285	3.97601	2.63777	11.0843	2.48048	4.68088
1622	MSTRG.5018	RELA	18.3023	11.6078	9.74843	18.1897	11.9266	11.5126
1623	MSTRG.5025	KAT5	16.5476	13.5405	8.32619	20.0218	5.94654	11.8909
1624	MSTRG.5026	RNASEH2C	7.12063	6.43583	4.7286	8.0255	5.3853	6.0697
1625	MSTRG.5022	OVOL1	4.94777	4.46096	4.25255	11.4883	2.9933	4.33549
1626	MSTRG.5029	CFL1	210.078	180.411	140.668	199.593	188.254	175.833
1627	MSTRG.5031	MUS81	7.71799	1.68677	2.69025	6.26574	3.69056	4.16865
1628	MSTRG.5028	FIBP	28.3765	21.6249	24.9019	28.4101	32.4755	33.9874
1629	MSTRG.5034	FOSL1	3.8666	6.66203	2.26348	4.2407	21.6531	8.70497
1630	MSTRG.5035	C11orf68	11.9757	7.36795	2.90605	8.55906	7.28005	6.14018
1631	MSTRG.5036	DRAP1	31.4237	14.0803	10.6302	24.6189	21.5424	20.6795
1632	MSTRG.5038	SART1	15.476	10.0981	5.58192	14.4718	7.24206	10.6883
1633	MSTRG.5040	EIF1AD	7.62899	7.34778	7.66939	4.17909	13.8751	8.80535
1634	MSTRG.5041	BANF1	67.5218	82.6441	31.163	82.3645	55.6939	88.0541
1635	MSTRG.5039	CST6	13.0329	1.81789	0	0	11.814	10.4953
1636	MSTRG.5044	SF3B2	74.0786	67.0369	75.7425	96.219	78.8068	82.7748
1637	MSTRG.5046	PACS1	25.0392	8.7857	7.24383	11.7668	23.8588	17.9342
1638	MSTRG.5048	KLC2	4.49817	2.73295	1.20745	2.25871	2.8609	2.15032
1639	MSTRG.5053	RAB1B	110.925	81.0837	61.6454	104.452	56.5602	79.2254
1640	MSTRG.5057	YIF1A	32.2262	21.7291	15.3699	22.4497	17.0877	17.1982
1641	MSTRG.5061	BRMS1	20.3451	12.9812	14.9882	19.8549	23.103	16.178
1642	MSTRG.5058	B4GAT1	3.93	4.05634	3.42842	2.09444	6.38092	4.9
1643	MSTRG.5073	MRPL11	27.2575	31.2971	25.0544	31.99	22.7634	24.2582
1644	MSTRG.5078	DPP3	7.60061	7.11179	2.14444	7.58656	2.24452	6.16296
1645	MSTRG.5078	BBS1	7.60061	7.11179	2.14444	7.58656	2.24452	6.16296
1646	MSTRG.5080	ZDHHC24	3.18054	1.32404	0	1.30608	1.92555	0.428614
1647	MSTRG.5064	CTSF	4.4681	0.836596	2.82661	0.631623	0.707848	0.55656
1648	MSTRG.5066	CCS	3.11262	0.724281	1.44092	3.76831	1.73271	3.71379
1649	MSTRG.5081	RBM14	14.8733	13.6609	10.8145	21.8831	10.7176	13.0854
1650	MSTRG.5081	RBM14-RBM4	14.8733	13.6609	10.8145	21.8831	10.7176	13.0854
1651	MSTRG.5081	RBM4	14.8733	13.6609	10.8145	21.8831	10.7176	13.0854
1652	MSTRG.5083	RBM4B	9.16247	9.76401	3.40256	5.49789	4.70846	5.97487
1653	MSTRG.5086	RCE1	3.98463	3.51539	2.52182	2.43819	1.98135	2.23494
1654	MSTRG.5093	RHOD	11.753	6.52877	1.59021	3.05673	20.8215	11.5077
1655	MSTRG.5094	KDM2A	8.83755	11.714	14.6177	16.8012	12.8313	12.8581
1656	MSTRG.5096	GRK2	17.2225	14.7256	6.68223	17.5913	8.64687	11.4817
1657	MSTRG.5101	SSH3	15.7238	8.98522	8.9019	30.0496	4.64271	11.2174
1658	MSTRG.5103	POLD4	17.3195	8.60391	5.10758	5.93935	23.1259	8.75619
1659	MSTRG.5108	PPP1CA	90.6581	77.9343	62.5044	107.686	69.7205	82.5977
1660	MSTRG.5097	RPS6KB2	17.1202	11.9009	10.2613	19.2575	13.4387	13.3808
1661	MSTRG.5099	CORO1B	11.9487	4.7676	2.72742	14.0649	2.74752	7.51724
1662	MSTRG.5111	TMEM134	7.92323	2.3747	1.49475	7.76075	1.02344	1.76739
1663	MSTRG.5112	AIP	20.4838	13.3395	5.7715	15.2252	9.01817	15.8482
1664	MSTRG.5113	PITPNM1	10.1906	4.44745	3.42734	5.07461	2.45789	3.56218
1665	MSTRG.5114	CDK2AP2	15.4403	8.89782	6.67587	11.9117	11.1874	10.7544
1666	MSTRG.5115	GSTP1	416.237	263.2	0	0	257.023	291.362
1667	MSTRG.5120	NDUFV1	36.5097	23.089	24.6945	33.5689	20.0793	18.0772
1668	MSTRG.5117	ALDH3B2	0	0	2.40918	4.39157	0	0
1669	MSTRG.5132	UNC93B1	10.3582	5.86298	2.5676	4.22426	3.77566	11.851
1670	MSTRG.5133	ALDH3B1	4.97814	0	0	0	0	0
1671	MSTRG.5135	NDUFS8	18.9926	7.04389	6.68254	14.3024	10.8035	10.4511
1672	MSTRG.5136	TCIRG1	3.06224	1.00048	0.500022	2.33125	2.1398	4.25636
1673	MSTRG.5137	CHKA	4.67008	7.97015	8.2912	9.28145	6.81337	11.3554
1674	MSTRG.5139	C11orf24	9.07392	5.56568	9.03572	12.7069	8.75519	5.99572
1675	MSTRG.5140	LRP5	11.6198	5.45209	1.99365	17.1317	1.94437	5.3927
1676	MSTRG.5144	PPP6R3	16.4535	17.0581	16.2169	21.6266	25.1684	23.7283
1677	MSTRG.5143	CPT1A	5.27764	6.59353	29.0677	23.5817	5.6541	3.70487
1678	MSTRG.5147	MRPL21	34.8956	40.0422	30.0775	36.1772	59.3605	55.9051
1679	MSTRG.5156	MYEOV	28.279	20.2131	0.431715	0.109977	38.5598	16.2394
1680	MSTRG.5158	CCND1	32.6867	29.1546	25.3733	67.8349	33.3376	56.9106
1681	MSTRG.5159	ORAOV1	0.850842	1.65294	0.736737	1.08918	3.08524	1.00272
1682	MSTRG.5160	FADD	17.5056	16.9263	8.95957	13.1798	19.5059	19.5805
1683	MSTRG.5172	CTTN	40.9898	32.1017	45.0008	50.4722	25.1879	30.6248
1684	MSTRG.5182	DHCR7	59.1185	48.0423	21.1066	54.4114	18.5927	29.6344
1685	MSTRG.5183	AP002387.1	7.72125	11.8729	1.0637	2.07037	3.63904	4.69194
1686	MSTRG.5192	NADSYN1	4.39792	2.51514	6.73512	8.66049	2.20455	1.92293
1687	MSTRG.5190	FAM86C1	1.23563	1.0469	1.46958	0.515613	4.23123	2.89004
1688	MSTRG.5224	NUMA1	19.6029	10.4048	8.16695	17.4963	5.1256	9.69901
1689	MSTRG.5229	LAMTOR1	44.0683	25.9633	46.2485	45.3958	34.0135	28.6191
1690	MSTRG.5230	ANAPC15	28.9106	29.4776	16.3172	18.7924	12.6611	18.2099
1691	MSTRG.5207	FOLR1	2.94241	0.208876	0.0764279	0	0.400854	0.192247
1692	MSTRG.5208	INPPL1	19.6214	12.4128	8.53931	13.2696	10.6372	12.9108
1693	MSTRG.5212	CLPB	0.10683	2.05513	1.77235	1.06285	3.87636	0.104605
1694	MSTRG.5231	ARAP1	10.7418	3.75763	6.37707	9.99471	6.62288	6.85136
1695	MSTRG.5231	STARD10	10.7418	3.75763	6.37707	9.99471	6.62288	6.85136
1696	MSTRG.5238	FCHSD2	3.48342	2.89289	4.37402	4.69875	5.41886	6.78636
1697	MSTRG.5243	P2RY2	16.9429	10.8779	4.44447	7.99988	21.7178	15.6392
1698	MSTRG.5243	AP002761.4	16.9429	10.8779	4.44447	7.99988	21.7178	15.6392
1699	MSTRG.5247	ARHGEF17	3.77922	0.820001	1.01047	1.75478	1.86734	1.53721
1700	MSTRG.5250	FAM168A	6.80507	6.71211	7.21324	6.36161	8.54608	4.03258
1701	MSTRG.5255	PLEKHB1	0.635449	0	4.25612	0	0	0
1702	MSTRG.5256	RAB6A	37.1314	35.2168	40.7017	29.7559	51.3501	41.1837
1703	MSTRG.5259	MRPL48	6.49459	7.85726	3.96968	5.13636	4.02285	5.77425
1704	MSTRG.5262	COA4	26.6675	21.3787	18.7354	32.9891	22.6836	19.7924
1705	MSTRG.5263	PAAF1	2.63139	3.1265	2.73002	3.53687	4.21	6.08932
1706	MSTRG.5267	UCP2	10.142	8.81226	85.7454	46.3516	15.6325	27.0804
1707	MSTRG.5273	C2CD3	6.07465	2.1983	8.67221	6.23017	6.51605	5.93821
1708	MSTRG.5275	PPME1	26.6719	26.3132	22.0254	22.627	19.3788	19.2663
1709	MSTRG.5280	PGM2L1	3.94992	1.79989	4.48712	0.198307	3.97821	0.426758
1710	MSTRG.5270	POLD3	7.20851	9.39542	7.24527	7.03898	8.38762	10.5207
1711	MSTRG.5297	SPCS2	22.835	22.9038	26.3517	24.5759	26.3572	25.6497
1712	MSTRG.5291	AP001972.5	2.02277	4.44418	7.02462	4.02855	1.63905	4.75908
1713	MSTRG.5299	ARRB1	2.792	5.52653	6.67401	5.06129	2.19706	6.42949
1714	MSTRG.5302	RPS3	166.822	198.654	174.819	232.129	130.989	164.416
1715	MSTRG.5306	SERPINH1	2.92896	2.39144	6.27731	32.9007	8.96025	12.114
1716	MSTRG.5308	MAP6	0.596179	0.069783	1.81133	0.068685	0.28772	0.016754
1717	MSTRG.5318	DGAT2	19.4437	16.1124	4.55464	3.0694	6.5581	2.77838
1718	MSTRG.5322	UVRAG	5.40712	6.37984	9.61292	7.14945	7.19673	5.35525
1719	MSTRG.5316	THAP12	19.5804	23.4147	16.2411	17.9444	25.7862	29.6606
1720	MSTRG.5330	AP002360.2	8.5244	8.04365	5.56118	4.94691	5.97862	4.67585
1721	MSTRG.5336	TSKU	13.5008	14.7163	7.79294	10.7442	11.281	22.5532
1722	MSTRG.5335	AP003119.3	1.25812	3.24146	1.01128	1.0586	0.644105	3.00353
1723	MSTRG.5339	ACER3	3.74566	3.96872	7.9016	2.8375	6.51448	3.8707
1724	MSTRG.5341	CAPN5	1.50277	0.665811	3.26937	5.28064	1.4704	1.64905
1725	MSTRG.5343	PAK1	2.81669	0.663634	20.33	10.0754	6.20769	2.82897
1726	MSTRG.5345	CLNS1A	26.4873	34.3358	28.604	29.8216	25.2911	29.5375
1727	MSTRG.5357	AAMDC	9.51434	6.13874	20.4588	3.59605	14.1503	6.51907
1728	MSTRG.5362	INTS4	8.89772	8.71755	12.7635	10.5691	14.0623	12.7974
1729	MSTRG.5348	NDUFC2	24.1102	19.5041	17.5111	24.2027	21.696	20.8732
1730	MSTRG.5375	ALG8	24.4143	29.943	22.1928	21.188	45.0293	41.4279
1731	MSTRG.5378	KCTD21	3.79335	3.00648	6.62575	5.50718	4.59358	2.71648
1732	MSTRG.5380	GAB2	0.928312	0.777971	5.82723	4.62793	2.94675	0.586852
1733	MSTRG.5384	NARS2	5.24313	6.40977	7.53611	6.18796	5.15729	6.75574
1734	MSTRG.5370	RPS28P7	1.89444	0.654463	8.52807	71.9169	2.19783	5.68056
1735	MSTRG.5386	PRCP	25.648	9.35071	127.76	19.5617	24.2995	12.042
1736	MSTRG.5388	DDIAS	3.7533	6.62325	6.19294	6.05604	4.02822	4.66827
1737	MSTRG.5393	RAB30-AS1	2.40327	1.54795	1.1915	0.321431	8.72897	4.14293
1738	MSTRG.5400	ANKRD42	1.87991	1.67098	2.36245	1.27202	3.8777	2.1363
1739	MSTRG.5403	CCDC90B	6.91338	6.06462	5.24004	3.11128	10.4362	7.20466
1740	MSTRG.5422	TMEM126B	10.5676	12.2386	19.9636	8.06567	17.7564	12.3747
1741	MSTRG.5423	TMEM126A	14.2984	18.9206	17.8374	18.2507	23.5757	19.8447
1742	MSTRG.5424	CREBZF	4.19036	8.88854	1.74543	4.81843	4.06467	5.12283
1743	MSTRG.5425	CCDC89	0.012707	0.031198	1.21054	0.605145	2.36721	2.18694
1744	MSTRG.5426	SYTL2	2.00956	2.58112	4.35318	3.74508	3.16181	2.32961
1745	MSTRG.5427	PICALM	51.7093	49.1166	38.4164	21.0435	54.5423	37.1257
1746	MSTRG.5428	EED	10.1788	15.0076	9.05359	10.2571	9.67856	14.2935
1747	MSTRG.5431	HIKESHI	12.8596	14.3305	9.32466	9.66446	16.6272	14.1998
1748	MSTRG.5435	ME3	0.103191	0	1.83248	5.64331	1.42628	1.04002
1749	MSTRG.5437	PRSS23	41.6769	3.71741	54.3717	32.6561	69.9277	14.5645
1750	MSTRG.5444	FZD4	2.11816	0.894921	8.60982	4.23578	2.75119	1.66393
1751	MSTRG.5445	TMEM135	5.33078	4.03318	7.83028	7.58464	3.70007	3.8156
1752	MSTRG.5452	RAB38	0	0	46.9479	21.4566	0.070386	0.046159
1753	MSTRG.5454	CTSC	72.5635	63.5768	182.103	41.9868	79.1548	37.4977
1754	MSTRG.5458	CHORDC1	9.67666	14.5151	21.165	11.3773	24.7014	18.6519
1755	MSTRG.5472	SMCO4	8.21516	4.00752	6.81097	2.96635	4.70292	1.28607
1756	MSTRG.5492	TAF1D	5.80043	9.24467	2.08099	4.58495	4.45114	6.34168
1757	MSTRG.5493	C11orf54	1.27045	2.42044	1.50343	2.15342	2.20317	1.19756
1758	MSTRG.5486	PANX1	8.88217	7.92953	6.27108	5.0054	10.3428	7.17899
1759	MSTRG.5485	AP002784.1	0.11232	0	0	0	6.95138	0.105456
1760	MSTRG.5501	AMOTL1	7.79819	3.15625	1.38887	4.09324	8.46946	6.69267
1761	MSTRG.5504	CWC15	17.9924	20.7225	26.7378	19.5695	24.2674	21.912
1762	MSTRG.5506	SRSF8	9.16253	7.79812	10.3739	9.87696	15.7805	11.0377
1763	MSTRG.5507	ENDOD1	3.92854	2.08501	13.6561	4.68888	5.46902	3.65125
1764	MSTRG.5509	SESN3	0.754534	0.160775	15.813	7.51937	6.07325	2.08983
1765	MSTRG.5514	CEP57	3.62681	5.40707	3.0226	3.32238	5.24849	5.99836
1766	MSTRG.5515	MTMR2	7.70263	11.3706	14.7318	17.9451	15.1688	19.0678
1767	MSTRG.5511	MAML2	5.29145	4.85444	4.58607	5.22173	4.65043	5.61723
1768	MSTRG.5518	JRKL	5.86736	6.01455	6.86564	3.68671	9.13529	7.516
1769	MSTRG.5523	ARHGAP42	3.02329	2.23062	4.20235	3.37481	1.79614	1.83708
1770	MSTRG.5525	TMEM133	1.86862	1.28011	2.24577	1.70119	0.96802	1.28721
1771	MSTRG.5528	C11orf70	0	0	2.11765	0.271815	5.78222	2.49267
1772	MSTRG.5532	YAP1	18.3986	15.7261	12.0539	13.8086	19.5619	20.7717
1773	MSTRG.5534	BIRC3	0.172429	0.159649	4.44426	0.866028	0.555891	0.538136
1774	MSTRG.5535	BIRC2	9.49317	11.926	14.9069	7.53341	10.7236	10.3209
1775	MSTRG.5537	TMEM123	72.2609	92.8184	84.6755	47.7773	76.3205	76.13
1776	MSTRG.5544	MMP10	10.5985	5.5339	2.42259	0.477227	0.940861	0.0755
1777	MSTRG.5545	MMP1	19.0583	54.2891	0.827547	1.04202	9.39098	2.84208
1778	MSTRG.5548	MMP12	13.6323	10.5632	13.0264	0.456521	5.27261	1.50372
1779	MSTRG.5540	MMP13	12.6575	10.1564	33.5916	0.536103	5.95708	2.23665
1780	MSTRG.5549	DCUN1D5	25.4763	30.5996	43.0627	22.3862	41.1062	26.0957
1781	MSTRG.5553	DYNC2H1	0.962606	0.839266	3.85331	0.650899	2.66848	2.12074
1782	MSTRG.5550	PDGFD	0.805352	0.239299	0.209165	0	0.655805	0.09367
1783	MSTRG.5561	CASP4	17.8727	16.5464	12.0445	4.86292	10.2229	7.97983
1784	MSTRG.5563	CASP1	3.82854	1.86383	7.2585	3.38341	6.18128	8.79544
1785	MSTRG.5563	CARD16	3.82854	1.86383	7.2585	3.38341	6.18128	8.79544
1786	MSTRG.5569	MSANTD4	1.85392	2.65713	6.80166	2.25522	6.43119	2.69233
1787	MSTRG.5571	AASDHPPT	15.2111	15.7956	10.9693	8.6559	25.1571	18.5297
1788	MSTRG.5576	CWF19L2	3.67613	4.17279	3.76021	3.36551	6.96714	5.21516
1789	MSTRG.5578	ALKBH8	2.89536	3.15626	3.6146	1.99547	5.58526	3.18277
1790	MSTRG.5582	SLC35F2	20.4177	18.8207	10.1057	8.00342	30.4865	17.7263
1791	MSTRG.5587	ACAT1	21.7614	21.2067	63.6705	23.1853	43.5554	35.9605
1792	MSTRG.5596	ATM	3.76661	4.19591	4.05824	3.31278	3.68889	5.14805
1793	MSTRG.5588	KDELC2	2.14353	1.42551	9.26439	7.45487	2.10928	2.35422
1794	MSTRG.5588	EXPH5	2.14353	1.42551	9.26439	7.45487	2.10928	2.35422
1795	MSTRG.5589	DDX10	8.83824	12.3256	11.7154	9.0953	10.6982	9.24714
1796	MSTRG.5604	RDX	42.4794	20.5519	17.5927	10.2142	132.149	59.0072
1797	MSTRG.5602	FDX1	16.5645	16.666	17.8831	7.37328	30.1292	14.1014
1798	MSTRG.5609	C11orf53	14.3259	6.74715	0.052648	0.088904	0.022249	0.441359
1799	MSTRG.5610	COLCA1	8.97917	5.43022	9.68125	7.62149	0.00622	0.014925
1800	MSTRG.5617	PPP2R1B	5.40411	7.64583	5.84369	6.19336	7.91106	7.91446
1801	MSTRG.5619	ALG9	6.72578	5.32927	6.26344	2.3665	1.19323	1.44899
1802	MSTRG.5613	C11orf52	6.13439	3.12398	12.6645	6.67347	11.0748	9.16118
1803	MSTRG.5630	DLAT	12.4676	18.3843	9.90416	9.93006	19.75	18.8344
1804	MSTRG.5635	C11orf57	2.46677	1.17582	0.437042	1.32183	4.69124	2.38501
1805	MSTRG.5636	TIMM8B	27.6176	30.0535	24.7759	34.3246	32.388	30.9293
1806	MSTRG.5637	SDHD	53.9393	96.0477	62.0191	68.5742	73.1866	86.068
1807	MSTRG.5638	IL18	23.4278	5.21191	26.8057	4.09934	30.617	10.9535
1808	MSTRG.5623	PTS	16.9543	16.385	13.9592	9.91735	23.2064	12.9834
1809	MSTRG.5654	TTC12	3.37406	3.36875	1.24222	1.87429	4.25477	5.13783
1810	MSTRG.5645	ZW10	16.8778	16.9816	19.3233	11.6637	11.1514	9.3912
1811	MSTRG.5658	USP28	7.19816	8.21714	9.77103	8.35081	4.94975	4.95681
1812	MSTRG.5657	NNMT	3.96464	0.236778	0	0.020228	0.298105	0.174459
1813	MSTRG.5664	C11orf71	3.18945	2.00454	1.32695	0.722192	2.20967	1.91435
1814	MSTRG.5665	REXO2	62.945	37.0711	50.3115	18.5901	49.7554	31.7888
1815	MSTRG.5670	CADM1	0.18174	0	0.855604	0.00897266	12.1059	7.55141
1816	MSTRG.5674	BUD13	13.7373	16.789	12.2179	19.547	11.8686	15.9871
1817	MSTRG.5676	ZPR1	5.44191	7.403	7.02597	9.00633	9.46479	9.85168
1818	MSTRG.5685	AP005018.2	0.049521	0.073231	0.158169	0.66419	0.305671	0.086229
1819	MSTRG.5682	PAFAH1B2	19.5041	22.8114	17.1334	16.0348	29.6134	28.7554
1820	MSTRG.5694	SIDT2	10.1384	1.04524	1.29196	1.11474	3.53826	2.69509
1821	MSTRG.5694	TAGLN	10.1384	1.04524	1.29196	1.11474	3.53826	2.69509
1822	MSTRG.5695	PCSK7	9.67477	2.43118	7.9956	8.48445	6.46646	3.13887
1823	MSTRG.5697	RNF214	4.16121	4.4521	3.58165	5.86588	1.82877	5.04041
1824	MSTRG.5699	BACE1	5.03656	3.41138	6.19814	2.20056	11.4926	7.19294
1825	MSTRG.5707	TMPRSS4	63.7739	64.1558	23.1258	24.2045	28.2347	50.7079
1826	MSTRG.5708	MPZL3	4.31665	4.95561	6.16706	2.41696	11.1509	4.03241
1827	MSTRG.5709	MPZL2	41.8556	50.902	51.9841	62.0175	33.1514	55.2632
1828	MSTRG.5711	UBE4A	10.658	12.1824	23.0838	14.0858	25.2667	19.2272
1829	MSTRG.5713	ATP5L	79.4801	111.564	112.222	116.149	99.762	102.434
1830	MSTRG.5716	KMT2A	4.61633	5.35954	6.95988	7.32415	3.03213	4.50523
1831	MSTRG.5718	TMEM25	0	0	0	0	0.840029	4.0411
1832	MSTRG.5719	IFT46	9.16268	7.75828	14.8126	11.7983	23.0494	20.2125
1833	MSTRG.5721	ARCN1	46.2885	54.4561	44.4648	40.0453	57.495	55.6899
1834	MSTRG.5723	PHLDB1	3.66446	0.645862	1.71454	1.15686	6.5409	3.66131
1835	MSTRG.5728	DDX6	24.9367	28.3955	20.3885	23.7175	20.2757	25.4967
1836	MSTRG.5734	UPK2	8.30057	5.55218	6.79653	51.5921	6.44331	36.2317
1837	MSTRG.5736	CCDC84	1.74654	1.19182	1.34302	2.07149	3.41298	2.0252
1838	MSTRG.5744	RPS25	385.092	546.1	452.081	475.339	397.137	379.898
1839	MSTRG.5745	TRAPPC4	14.6466	18.3116	16.5306	8.94595	15.8763	14.5054
1840	MSTRG.5746	SLC37A4	14.4191	12.1032	12.8313	14.3748	8.22075	11.6301
1841	MSTRG.5747	HYOU1	36.7504	40.3722	57.9034	52.3009	49.2608	38.5553
1842	MSTRG.5751	VPS11	6.63498	5.81067	15.7296	15.933	6.67526	5.37825
1843	MSTRG.5753	HMBS	9.86391	13.6124	6.80763	13.5105	12.0223	11.5002
1844	MSTRG.5754	H2AFX	19.6403	16.9474	13.2819	20.2868	15.4784	21.5963
1845	MSTRG.5754	DPAGT1	19.6403	16.9474	13.2819	20.2868	15.4784	21.5963
1846	MSTRG.5761	CBL	4.39691	5.13502	6.76115	4.77254	9.61888	7.48394
1847	MSTRG.5757	RNF26	21.4422	15.579	12.957	17.6664	14.5756	17.7889
1848	MSTRG.5769	THY1	0.709395	0	0	0	2.49254	0
1849	MSTRG.5774	NECTIN1	68.993	86.6934	35.8572	71.4237	21.2621	38.6394
1850	MSTRG.5781	TRIM29	143.019	90.9784	80.679	85.9555	75.0867	97.7066
1851	MSTRG.5779	OAF	8.48906	5.99446	10.9814	5.29571	10.5786	7.72973
1852	MSTRG.5783	POU2F3	8.83426	1.97873	0.792033	0.0870785	3.16769	1.03672
1853	MSTRG.5787	ARHGEF12	21.6189	18.945	24.2897	15.6271	24.6583	23.6877
1854	MSTRG.5790	SC5D	21.4889	18.6351	31.4572	20.8251	27.4224	25.3555
1855	MSTRG.5793	SORL1	44.7346	33.437	22.6861	37.674	25.7906	19.1851
1856	MSTRG.5794	UBASH3B	6.16849	6.2102	6.41686	4.64101	15.4659	11.8337
1857	MSTRG.5812	HSPA8	419.714	606.693	604.536	691.615	595.943	618.422
1858	MSTRG.5833	SIAE	3.78864	2.69808	5.05003	2.14968	3.83837	5.16712
1859	MSTRG.5835	SPA17	2.52782	2.19864	2.61983	1.42196	5.96278	5.61269
1860	MSTRG.5830	NRGN	4.40075	1.32366	3.58504	2.94638	4.57558	1.72822
1861	MSTRG.5836	VSIG2	4.99221	5.30141	1.75264	10.1611	2.37144	11.2085
1862	MSTRG.5836	ESAM	4.99221	5.30141	1.75264	10.1611	2.37144	11.2085
1863	MSTRG.5846	SLC37A2	3.35796	10.2868	2.37163	3.24898	3.25198	4.91665
1864	MSTRG.5844	FEZ1	5.58814	1.99491	58.2928	9.33311	9.4842	0.922498
1865	MSTRG.5859	EI24	73.1972	90.9293	127.61	99.7538	83.741	112.051
1866	MSTRG.5862	STT3A	23.0081	28.99	30.0939	26.8372	25.0861	29.4351
1867	MSTRG.5862	CHEK1	23.0081	28.99	30.0939	26.8372	25.0861	29.4351
1868	MSTRG.5854	HYLS1	2.58947	2.69418	6.23179	7.35387	5.69753	7.23423
1869	MSTRG.5855	PUS3	4.73189	5.58181	7.01957	4.49196	8.9309	4.52722
1870	MSTRG.5869	RPUSD4	5.5747	7.80679	4.36403	11.9208	7.66418	9.58688
1871	MSTRG.5871	FAM118B	5.15036	4.46057	19.0505	7.37793	10.8835	6.98914
1872	MSTRG.5874	SRPRA	50.5553	60.9744	38.9685	73.1185	48.744	58.9316
1873	MSTRG.5875	FOXRED1	12.7065	11.0134	6.23876	8.79354	24.7987	20.2489
1874	MSTRG.5885	DCPS	17.9601	18.6769	8.70632	24.0103	13.8755	24.5583
1875	MSTRG.5886	GSEC	1.73151	1.65168	0.63735	0.531559	4.50147	5.15004
1876	MSTRG.5888	ST3GAL4	16.7711	18.7849	6.20523	12.9858	13.525	23.275
1877	MSTRG.5878	ETS1	12.5252	10.8506	22.2424	21.5194	18.6015	21.9983
1878	MSTRG.5901	ARHGAP32	2.54203	3.85502	1.14532	5.55451	8.87532	6.31054
1879	MSTRG.5906	TMEM45B	0.234329	0.253122	24.1885	19.2692	5.01465	1.97604
1880	MSTRG.5912	APLP2	167.622	150.501	280.824	178.88	215.943	212.826
1881	MSTRG.5915	ST14	40.0162	14.1934	22.1936	43.8025	26.4469	27.0281
1882	MSTRG.5920	ADAMTS15	1.8499	1.43467	0.2062	0.026085	1.65769	0.239371
1883	MSTRG.5926	SNX19	2.28406	2.48407	8.8489	6.76649	6.46805	6.35223
1884	MSTRG.5927	JAM3	0.496367	0	0	0.01343	3.31345	0.037083
1885	MSTRG.5929	NCAPD3	9.50306	11.5064	8.67845	13.0815	9.89154	13.535
1886	MSTRG.5932	VPS26B	10.5664	9.38369	11.5335	13.5444	9.53875	11.539
1887	MSTRG.5933	THYN1	17.2769	16.7357	20.6089	21.3854	21.9621	25.25
1888	MSTRG.5934	ACAD8	2.34964	1.92055	5.55809	3.20164	1.34603	1.73254
1889	MSTRG.5935	GLB1L2	7.63851	7.03377	15.0969	6.76433	16.6537	8.58396
1890	MSTRG.5955	ERC1	2.23902	0.858906	8.89177	5.10163	3.82716	2.85023
1891	MSTRG.5949	ADIPOR2	25.4847	29.4268	30.3011	22.2438	32.1614	27.5156
1892	MSTRG.5994	FKBP4	56.2188	64.1912	81.2471	65.45	64.3478	44.8913
1893	MSTRG.5996	ITFG2	3.97137	4.99055	2.69081	7.02751	3.12413	5.301
1894	MSTRG.5999	FOXM1	29.8759	30.801	34.9078	48.4895	25.5669	36.6633
1895	MSTRG.6000	RHNO1	14.2015	13.4314	17.5091	18.7397	13.0636	17.9948
1896	MSTRG.6000	TULP3	14.2015	13.4314	17.5091	18.7397	13.0636	17.9948
1897	MSTRG.5963	TSPAN9	4.24703	2.92713	4.07462	2.78077	3.11891	1.97421
1898	MSTRG.5975	CCND2	0.078058	0.008851	25.5462	7.44341	0.530886	0
1899	MSTRG.5976	TIGAR	8.01024	5.3864	19.9352	9.36142	22.9368	18.4546
1900	MSTRG.6003	C12orf4	4.92508	4.9747	9.96394	4.79926	7.7929	4.06132
1901	MSTRG.6002	RAD51AP1	11.5045	11.8474	9.95674	8.91424	10.9696	13.0383
1902	MSTRG.6010	NDUFA9	7.38135	8.62479	13.3708	13.8363	10.2429	10.4049
1903	MSTRG.6020	CD9	109.755	105.426	161.943	203.419	100.629	108.553
1904	MSTRG.6022	PLEKHG6	6.93246	2.39182	7.75377	15.6909	3.0782	3.57388
1905	MSTRG.6023	TNFRSF1A	26.7284	24.4109	13.7556	26.4564	20.3995	20.7727
1906	MSTRG.6027	SCNN1A	41.6523	53.9261	42.9282	47.4192	15.5458	30.7168
1907	MSTRG.6028	LTBR	32.6369	24.0367	27.2052	58.8585	11.7121	21.9872
1908	MSTRG.6030	TAPBPL	2.26399	0.767167	1.00083	3.79081	0	2.49372
1909	MSTRG.6031	MRPL51	53.4245	62.1493	74.8815	82.0155	67.5946	78.1025
1910	MSTRG.6032	NCAPD2	47.4905	54.3571	34.7897	46.2731	34.4798	52.2229
1911	MSTRG.6033	GAPDH	957.686	1303.78	976.862	1989.54	677.239	1305.68
1912	MSTRG.6034	AC006064.4	45.8421	41.2258	32.0686	150.9	15.1951	46.529
1913	MSTRG.6037	NOP2	40.7339	44.4319	44.464	45.7773	36.4951	41.6824
1914	MSTRG.6037	CHD4	40.7339	44.4319	44.464	45.7773	36.4951	41.6824
1915	MSTRG.6035	LPAR5	1.91846	1.17146	0.806384	1.04626	3.52592	2.88048
1916	MSTRG.6036	ING4	18.8418	14.7211	6.4502	8.67572	10.1509	9.06884
1917	MSTRG.6039	AC125494.1	7.74653	9.00515	8.97402	12.6875	8.7609	11.724
1918	MSTRG.6040	ZNF384	5.51031	5.86984	7.79327	5.74775	6.52088	7.03662
1919	MSTRG.6043	COPS7A	18.1087	18.4609	25.4144	32.1368	21.1241	22.1925
1920	MSTRG.6044	MLF2	54.2191	45.5079	66.8921	64.1298	56.8297	64.4078
1921	MSTRG.6045	PTMS	54.411	15.654	55.061	15.7545	52.733	40.9757
1922	MSTRG.6046	P3H3	1.95142	0.043397	0.152414	0.037304	0.392209	0.205456
1923	MSTRG.6048	CDCA3	6.92215	6.9489	4.88424	4.20023	3.90789	4.77053
1924	MSTRG.6049	USP5	45.623	37.6797	28.4627	54.2033	30.3822	43.8382
1925	MSTRG.6051	TPI1	270.144	377.041	348.517	443.676	286.334	365.057
1926	MSTRG.6052	SPSB2	3.17433	0.375876	1.15236	1.22406	0.748771	0.71592
1927	MSTRG.6053	ENO2	1.77669	2.97561	19.1805	3.0203	7.90801	4.16499
1928	MSTRG.6050	ATN1	14.4951	10.1548	9.66762	31.6837	5.6947	11.3478
1929	MSTRG.6055	C12orf57	29.9002	8.63532	10.986	50.8907	8.31963	14.0043
1930	MSTRG.6057	PTPN6	3.38965	2.45655	1.76667	4.59391	2.58938	4.44636
1931	MSTRG.6058	MIR200CHG	6.18687	8.85247	4.08574	5.46276	3.27062	5.53967
1932	MSTRG.6061	PHB2	94.3287	110.738	112.623	174.83	68.2409	76.6968
1933	MSTRG.6062	EMG1	8.2241	10.172	8.73001	12.5219	10.081	13.0284
1934	MSTRG.6063	LPCAT3	32.4418	37.8736	53.3792	84.8006	20.1021	45.3162
1935	MSTRG.6062	C1S	8.2241	10.172	8.73001	12.5219	10.081	13.0284
1936	MSTRG.6066	C1R	3.28707	1.57793	5.85755	7.43286	2.11881	1.4616
1937	MSTRG.6066	C1RL	3.28707	1.57793	5.85755	7.43286	2.11881	1.4616
1938	MSTRG.6070	CLSTN3	10.5249	3.72282	16.7632	5.23534	14.1389	6.92929
1939	MSTRG.6072	PEX5	0	0	2.01571	1.51592	5.70667	0
1940	MSTRG.6075	FOXJ2	7.25206	6.53481	5.02507	5.02892	4.96878	5.44932
1941	MSTRG.6086	NECAP1	5.3756	1.07704	11.9906	3.07946	5.72273	1.28087
1942	MSTRG.6108	PHC1	8.86433	5.33271	13.7573	10.2685	8.94666	4.69306
1943	MSTRG.6109	M6PR	43.1122	38.7382	191.532	66.4868	57.2829	45.8289
1944	MSTRG.6095	A2M	0	0	3.11296	0	0.031271	0
1945	MSTRG.6114	CD69	0.948227	1.21045	7.94798	2.2395	2.47231	1.53028
1946	MSTRG.6115	CLEC2B	10.7974	14.836	28.2404	4.09894	23.1297	20.8759
1947	MSTRG.6118	CLEC12A	0.234084	0.429467	0.234783	0.062658	0.788969	10.321
1948	MSTRG.6133	CLEC7A	5.39069	1.9658	20.1618	0.535847	4.25907	0.727229
1949	MSTRG.6134	OLR1	53.6373	21.7305	6.043	2.62188	34.0124	72.9599
1950	MSTRG.6135	TMEM52B	3.26655	1.52136	2.11486	0.5819	7.11628	9.45129
1951	MSTRG.6138	GABARAPL1	12.3523	2.92725	32.3205	4.50211	18.7607	7.30875
1952	MSTRG.6143	AC022075.1	2.55345	2.27886	1.44552	2.05147	0.381474	1.10173
1953	MSTRG.6147	STYK1	1.23308	1.86317	3.52124	0.389166	1.0437	1.6278
1954	MSTRG.6148	YBX3	21.6013	16.3936	20.7206	19.0084	14.4294	19.2006
1955	MSTRG.6149	ETV6	5.91043	7.04152	10.213	13.1066	4.92606	4.56985
1956	MSTRG.6186	LRP6	3.47075	4.7682	7.37879	5.15711	4.72598	4.29722
1957	MSTRG.6190	MANSC1	2.71393	3.81548	13.6155	9.03101	9.27804	7.78042
1958	MSTRG.6197	DUSP16	6.5539	5.65399	17.1746	18.0695	2.72038	3.82399
1959	MSTRG.6192	CREBL2	9.39203	6.76346	31.3617	12.0907	15.1203	9.22154
1960	MSTRG.6200	CDKN1B	11.9526	10.3462	10.9541	11.7339	10.3184	9.54211
1961	MSTRG.6206	DDX47	39.4966	42.0996	48.1751	54.0398	46.1328	50.5892
1962	MSTRG.6209	GPRC5A	90.6286	41.109	17.8788	16.2126	45.1974	36.4558
1963	MSTRG.6210	GPRC5D-AS1	2.08094	2.28004	1.88488	0.985267	0.077863	0.073186
1964	MSTRG.6214	HEBP1	27.8589	20.886	55.9332	20.2007	25.1711	21.5168
1965	MSTRG.6217	FAM234B	2.96189	4.09526	8.18125	3.99517	7.42602	6.7919
1966	MSTRG.6219	EMP1	48.7949	71.6995	7.04059	0.553919	33.4874	32.442
1967	MSTRG.6222	ATF7IP	6.40128	8.87332	9.83245	8.24642	5.82524	6.72398
1968	MSTRG.6223	PLBD1	0.549122	0.811541	28.5042	14.8307	28.1841	25.8805
1969	MSTRG.6220	H2AFJ	8.05416	5.6853	2.80829	9.37914	4.95857	5.8409
1970	MSTRG.6230	WBP11	23.4821	28.1275	32.414	39.016	29.7472	27.7732
1971	MSTRG.6235	MGP	2.4112	0.642556	12.6483	3.20241	30.785	7.18945
1972	MSTRG.6236	ERP27	4.56719	1.94962	31.0274	12.7409	4.03591	3.48033
1973	MSTRG.6237	ARHGDIB	187.533	157.148	299.158	265.827	379.036	349.961
1974	MSTRG.6238	RERG	2.09083	2.20127	3.14523	0.148456	1.94619	0.199254
1975	MSTRG.6245	EPS8	21.3269	23.3495	26.7967	21.0489	35.3386	35.2526
1976	MSTRG.6250	STRAP	58.2942	80.3359	96.0286	67.5946	93.2086	79.3176
1977	MSTRG.6251	DERA	16.4085	13.9696	12.8303	8.44554	27.4423	18.5777
1978	MSTRG.6253	MGST1	72.8876	128.623	212.502	186.565	74.005	163.956
1979	MSTRG.6259	PLEKHA5	5.9274	4.54775	11.3121	9.44804	8.44626	5.68498
1980	MSTRG.6263	AEBP2	4.47103	5.69018	3.92275	3.2335	4.82243	5.73993
1981	MSTRG.6272	AC112777.1	5.2298	4.78593	1.64321	4.60892	2.10263	3.79518
1982	MSTRG.6279	PYROXD1	0.511046	0.138033	0.850417	0.1481	1.00939	2.09616
1983	MSTRG.6281	RECQL	18.8698	16.9195	17.0239	9.02715	18.1358	15.4783
1984	MSTRG.6282	GOLT1B	5.79187	6.74322	5.39861	3.99318	9.21856	5.79389
1985	MSTRG.6285	LDHB	233.053	393.989	687.906	651.308	380.729	498.256
1986	MSTRG.6288	CMAS	25.0371	22.6097	32.3246	13.4814	39.7298	30.8966
1987	MSTRG.6295	C2CD5	5.42969	6.1359	5.06881	5.67207	3.54305	4.84231
1988	MSTRG.6293	ETNK1	2.3093	3.32982	5.10225	3.63522	4.63191	4.69042
1989	MSTRG.6297	BCAT1	0.02631	0	3.3336	1.93213	18.5651	19.7588
1990	MSTRG.6310	LRMP	4.22348	4.39027	6.14313	4.84761	2.45362	3.38479
1991	MSTRG.6316	KRAS	8.60114	9.62697	13.4205	7.05065	10.4711	8.44413
1992	MSTRG.6321	BHLHE41	9.72713	28.3486	16.3811	26.7983	7.82541	18.7919
1993	MSTRG.6323	ITPR2	1.06113	1.83044	4.87768	1.49318	1.35656	1.59433
1994	MSTRG.6331	INTS13	9.3052	13.0187	16.8901	11.3901	12.2216	11.7501
1995	MSTRG.6332	FGFR1OP2	2.58764	3.52822	4.34891	3.45857	6.7465	5.85302
1996	MSTRG.6333	AC024896.1	3.19739	2.68246	8.74207	3.50522	12.4803	13.2302
1997	MSTRG.6334	TM7SF3	77.5019	56.7942	155.823	63.2109	179.041	213.022
1998	MSTRG.6335	MED21	4.40457	4.26895	7.47924	3.80238	8.30977	6.4591
1999	MSTRG.6339	STK38L	9.32415	4.37305	13.293	3.40027	16.821	5.16608
[truncated: 8,516 more rows]
